# Supplementary material for: Global Evolutionary Analysis of 11 Gene Families Part of Reactive Oxygen Species (ROS) Gene Network in Four Eucalyptus Species
Source: Antioxidants (Basel). 2020 Mar 21;9(3):257. doi: 10.3390/antiox9030257 (PMC7139577; doi:10.3390/antiox9030257)
Supplement: Supplementary file 1 [file antioxidants-09-00257-s001.zip › Supplementary Tables.xlsx]

## Sheet: Table S1
Table S1. List of the primers used in the exploration of the “missed” genes.
The missed sequences of the genomic sequence project are filled with black while the sequences used for primer design are filled with yellow. The primers are named according to the sequences used for designing.
E. camaldulensis	E. globulus	E. grandis	E. gunnii	Forward Primer (5' - 3')	Reverse Primer (5' - 3')
Ecam1CysPrx[P]01	Egl1CysPrx[P]01	Egr1CysPrx[P]01	Egu1CysPrx[P]01	Egr1CysPrx01F: GGGGTGCAGCCCGGGGCCA	Egr1CysPrx01R: CTAATCGATATGAGTGAA
Ecam1CysPrx03-2	Egl1CysPrx03-2		Egu1CysPrx[P]03-2	Ecam1CysPrx03F: GAAACGATTCATTCCAAGAAA	Ecam1CysPrx03R: TAACATGTCGCTAAGCAACAA
EcamAPx[P]02	EglAPx[P]02	EgrAPx[P]02	EguAPx[P]02	EgrAPx[P]02F: CCTCCACATCTAAGGGA	EgrAPx[P]02R: CTTCGCATACAACTCAACATAA
	EglAPx[P]04	EgrAPx[P]04	EguAPx[P]054	EgrAPx[P]04F: ATGGGTCTCTCGGACAAGGACATAG	EgrAPx[P]04: GCTCAAGATCACCACAGCCGCAGCCA
EcamAPx06	EglAPx[P]06	EgrAPx[P]06		EcamAPx06F: CTTAAAAGTAAGCATTCAA	EcamAPx06R: GCTGCGTGAAGAACTTGGCA
EcamAPx-R[P]		EgrAPx-R[P]	EguAPx-R[P]	EcamAPx-R[P]F: AAATCCCAACGGTCTTCTCCCT	EcamAPx-R[P]R: CTTCACAGGCTTTTTTAGCCCA
EcamPrx02	EglPrx02	EgrPrx02	EguPrx02	EgrPrx02F: TATCATCATCGATTTAAAAATT	EgrPrx02R: GATTGTTTGGGCTGCTGCACT
EcamPrx[P]03	EglPrx[P]03	EgrPrx[P]03	EguPrx[P]03	EgrPrx[P]03F: ATGAGCTCATGCTCAGTGCGGCA	EgrPrx[P]03R: ACCATGTTGCATACCAAGACAA
EcamPrx[P]07	EglPrx[P]07	EgrPrx[P]07	EguPrx[P]07	EcamPrx07F: GGTTTGGATGTGCTGGACCTT	EcamPrx07R: TTCCCGTTCACGACTCGGCA
EcamPrx[P]11	EglPrx[P]11	EgrPrx[P]11	EguPrx[P]11	EgrPrx[P]11F: ATGACACCATCAAGGTTGTGGCAGT	EgrPrx[P]11R: GAGGTCCACCGACTTCGCGGAGGA
EcamPrx13	EglPrx13	EgrPrx13	EguPrx13	EgrPrx13F: ATGAGAGCATCAATGTGGT	EgrPrx13R: TTTCCTGTTCACGACTCGGCA
EcamPrx[P]14	EglPrx[P]14	EgrPrx[P]14	EguPrx[P]14	EgrPrx[P]14F: AGCTCATGCTCAGTGCGGCA	EgrPrx[P]14R: GCCAAGTAGAGTAGTGAGGT
EcamPrx15	EglPrx15	EgrPrx15	EguPrx15	EgrPrx15F: CGTGTGGTCAGCACAGGA	EgrPrx15R: TTGCAAGATCATTCAACCTTT
EcamPrx16	EglPrx16	EgrPrx16		EgrPrx16F: TTGCCTAGTGCAATTGCTT	EgrPrx16R: TATGCTTCCAAATTAGGAGA
EcamPrx18	EglPrx18	EgrPrx18		EgrPrx18F: TTCGCTTATCTCCTTCTTTGCT	EgrPrx18R: CAAACTTTAAAGACAGAAAAA
		EgrPrx[P]19		EgrPrx19F: GGATGCGACGCGACAATTTT	EgrPrx19R: TAAACTTTAAAGACAGCAAA
EcamPrx20	EglPrx20	EgrPrx20		EgrPrx20F: TTCGCTTATCTCCTTCTTTGCT	EgrPrx20R: CAAACTTTAAAGACAGAAAA
EcamPrx23		EgrPrx23	EguPrx23	EgrPrx23F: ATGGCTTGGGAGAGCTCTTCGGTCA	EgrPrx23R: TTAGTTGACATTCCTGCAGTTCTTCCTA
	EglPrx[P]27	EgrPrx[P]27	EguPrx[P]27	EgrPrx[P]27F: CTTCATATTCACTGCCATCAA	EgrPrx[P]27R: AAAACATCATCTACAGATTCA
	EglPrx28	EgrPrx28	EguPrx28	EgrPrx28F: TTGGAGGGCCTTCATGGGAA	EgrPrx28R: CAATACCCTAAAAAAAGTACGGGT
EcamPrx[P]34	EglPrx[P]34	EgrPrx[P]34	EguPrx[P]34	EgrPrx[P]34F: TCAGCCACCATCAAGCGCGT	EgrPrx[P]34R: CTAGATGTACCGCAACAACA
		EgrPrx[P]37	EguPrx[P]37	EcamPrx37F: CTCGTAATCTCAGTGCAATTT	EcamPrx37R: AATTTAATGAAATCGGTGGCT
EcamPrx39		EgrPrx39	EguPrx39	EgrPrx39F: ATGGCTTTAAATAGCCTCAGCCTCGT	EgrPrx39R: TCAGTTCAACCTTCGGCAATTTGAGCGA
EcamPrx[P]40	EglPrx[P]40	EgrPrx[P]40	EguPrx[P]40	EgrPrx[P]40F: TAAACAAGACGTACCGCAACAA	EgrPrx[P]40R: ATGGCCTTAGGTAGCCTCAGCCT
EcamPrx50		EgrPrx50	EguPrx50	EgrPrx50F: GAGGGATCCGACTAGTCCAGACA	EgrPrx50R: TAACATGTCGCACTTGACGTAGAA
EcamPrx52	EglPrx52	EgrPrx52		EgrPrx52F: GAGGGATCCGACTAGTCTAGACA	EgrPrx52R: TGCTCACATGCATGCACCCAAA
EcamPrx53	EglPrx53	EgrPrx53		EgrPrx53F: GAGGTGTCCGATTAGTCCAGACCA	EgrPrx53R: CACGTACACGCACTCGGCCAAAA
EcamPrx54	EglPrx54	EgrPrx54		EgrPrx54F: GGTGTCCGATTAGTCCAGACC	EgrPrx54R: CGTACACGCACTCGGCCAAA
	EglPrx64	EgrPrx64		EgrPrx64F: CTGGGCGGGCCAAGTTGGGAAGT	EgrPrx64R: CTTTCCACAACCCCGAGTGGTGA
EcamPrx66-2	EglPrx66-2	EgrPrx66-2		EcamPrx66-2F: AGTTGTCCCAATGTTTTGAGCA	EcamPrx66-2R: TAGGACAACCGATTCGCGAGCA
EcamPrx77	EglPrx[P]77	EgrPrx[P]77	EguPrx[P]77	EgrPrx[P]77F: CATCGACCCTTTTCATCGCCCTCA	EgrPrx[P]77R: TGCAGAGTCACACTTCATAATT
	EglPrx[P]79	EgrPrx[P]79	EguPrx[P]79	EgrPrx[P]79F: TGCTCATCGACCCTTTTCAT	EgrPrx[P]79R: CTAAGGACGAGAGGTTGATGGAA
EcamPrx[P]81	EglPrx81	EgrPrx81		EgrPrx81F: TTCTCACTGATTTGTCCTCAA	EgrPrx81R: TATGAAATTTGAAAACAAAGAAA
	EglPrx83	EgrPrx83	EguPrx83	EgrPrx83F: ATCGGGCGATAACAATCATCGT	EgrPrx83R: CATTCCATGCTCAATCCTGTGT
EcamPrx87	EglPrx87	EgrPrx87	EguPrx[P]87	EgrPrx87F: ATTGGGCGATAACAATCATCGTT	EgrPrx87R: ATTCCATGCTCAATCCTGTGT
EcamPrx88	EglPrx88	EgrPrx88	EguPrx88	EgrPrx88F: CAGCCTTCGCGGTTACCAGGTGAT	EgrPrx88R: TTAATTAACCTTTGCACACACTTT
EcamPrx[P]89		EgrPrx[P]89		EgrPrx[P]89F: TCAGCGAACTTTTACGTGAGCT	EgrPrx[P]89R: GTGGCAGCGTGAACCTAGTCATGT
EcamPrx97	EglPrx97	EgrPrx97	EguPrx97	EgrPrx97F: GACAGAACTGCTGTAATAATTCT	EgrPrx97R: GGCAAGAATCTGTACTTCTATCAA
EcamPrx[P]101	EglPrx[P]101	EgrPrx[P]101	EguPrx[P]101	EgrPrx[P]101F: CTATGGGATTCCCTCTCGCC	EgrPrx[P]101R: GGGGCTTCGGTTTCCATGGCT
EcamPrx[P]104	EglPrx[P]104	EgrPrx[P]104	EguPrx[P]104	EgrPrx[P]104F: AACTCCTACTACAACTTGCTCT	EgrPrx[P]104R: TCATGTATTGATAAATCTGCAGTTCT
EcamPrx[P]106	EglPrx[P]106	EgrPrx[P]106		EgrPrx[P]106F: AGGAACGATGATGGGGTCATCGA	EgrPrx[P]106R: TCCATGGCTACCGTCCATGAGAA
EcamPrx[P]107	EglPrx[P]107	EgrPrx[P]107	EguPrx[P]107	EgrPrx[P]107F: CACATTGAGTGGGGGCCA	EgrPrx[P]107R: ATGTTCGGTGGACGTCGGTGA
EcamPrx[P]108	EglPrx[P]108	EgrPrx[P]108		EgrPrx[P]108F: TTGAGGACTTTTACTAAACACT	EgrPrx[P]108R: AGGAACAATGATGGCGTCAA
EcamPrx110	EglPrx110	EgrPrx110	EguPrx110	EgrPrx110F: TTAAAAGTCAAACGAGTCTTCA	EgrPrx110R: GCACGGATTCAGGGAATGCA
		EgrPrx116	EguPrx116	EgrPrx116F: TCATCGGACACACAGCACAGTT	EgrPrx116R: CCATCAAAGGAGTATACAT
	EglPrx[P]127	EgrPrx[P]127	EguPrx[P]127	EgrPrx[P]127F: TTTTGATATCGAAGTCAATGTTAA	EgrPrx[P]127R: CAACCTAAGTAGTACTGACACCGA
EcamPrx129-2				EcamPrx129-2F: ATCGAGGTGCTCACTGGCACGCAA	EcamPrx129-2R: AAGATAGAGAGGAGAAAATGTCAA
EcamPrx130	EglPrx130	EgrPrx130		EgrPrx130F: TCAAAACAGAAGCAGTTGTCGAAA	EgrPrx130R: TTCTGAGTGAAATTGCTCCTTTTTT
	EglPrx138	EgrPrx138	EguPrx138	EgrPrx138F: AGCAAAAGCTTATACACTTCATT	EgrPrx138R: CACTGAAATACCAAAATGCAAT
	EglPrx[P]139	EgrPrx[P]139	EguPrx[P]139	EgrPrx[P]139F: TTTGTGCAAGGACGAGGTACGAGA	EgrPrx[P]139R: ATAGCAGAAATTCAACCCAAAAGTCAT
EcamPrx[P]140	EglPrx[P]140	EgrPrx140	EguPrx[P]140	EgrPrx140F: CTTGCCAATTCTTCAGCTACAGA	EgrPrx140R: CACTGAAATACCGAAGTGCAA
EcamPrx[P]143	EglPrx[P]143	EgrPrx[P]143	EguPrx[P]143	EgrPrx[P]143F: ATGCTAGTACTCTTGAGCATGT	EgrPrx[P]143R: TCACATAAAAAACTCATCACTT
	EglPrx145	EgrPrx145	EguPrx145	EgrPrx145F: ACGCATATTTTATTCCTAGAAA	EgrPrx145R: TAGTCTCTCGACATTGCCAAT
EcamPrx153	EglPrx153	EgrPrx153	EguPrx153	EgrPrx153F: CTTGGAAATGAAAACTATGAGA	EgrPrx153R: TGTCGGATGAAAAATCAAAGTTA
EcamPrx154	EglPrx154	EgrPrx154	EguPrx154	EgrPrx154F: CTTGGGAATGAGAACTATGAGAA	EgrPrx154R: TGTCGGATGAAAAGTCAAAGT
	EglPrx155	EgrPrx155	EguPrx155	EgrPrx155F: AAACAAGAGTCGACAGCGAT	EgrPrx155R: CTCCACTCTCTCTCTTCATCT
	EglPrx161	EgrPrx161	EguPrx161	EgrPrx161F: CCATTCACCAGCTGATTAGCGA	EgrPrx161R: CCTTTGTAAATTCAAGGTGAGA
	EglPrx[P]164	EgrPrx[P]164	EguPrx[P]164	EgrPrx[P]164F: ATGGGCATTGTTTTGGGTTTT	EgrPrx[P]164R: AAAACCCAAAACAATGCCCAT
	EglPrx[P]165	EgrPrx[P]165	EguPrx[P]165	EgrPrx[P]165F: CAATCGAGTTGCCCTGAAGGTGAA	EgrPrx[P]165R: CATGATATTTTCCGTGAAACGAA
EcamPrx167	EglPrx167	EgrPrx167	EguPrx167	EgrPrx167F: CTCCCTTGTCTCTCTTTCCCAT	EgrPrx167R: AAGAAAAACGTCTCCAAAAGA
	EglPrx[P]168	EgrPrx[P]168	EguPrx[P]168	EgrPrx[P]168F: GTTGCGAGAGACTCCGTCATGGA	EgrPrx[P]168R: ACAAACGTCTCCAAAAGAACAA
EcamPrx[P]174	EglPrx[P]174	EgrPrx[P]174	EguPrx[P]174	EgrPrx[P]174F: GGGTTCTACAAATCGACGTGT	EgrPrx[P]174R: ATTCACGGAGCTGCACTGTCT
EcamPrx176	EglPrx176	EgrPrx176		EcamPrx176F: TGTGAGAGAGAGAGAGAGAGAGA	EcamPrx176R: ATGCATAACCCAAAAAGAAACT
EcamPrx177	EglPrx177	EgrPrx177	EguPrx177	EgrPrx177F: AGCAAAAGCTTATTCACTTCATT	EgrPrx177R: CACTGAAATACCGAAGTGCAATAA
EcamPrx178	EglPrx178	EgrPrx178	EguPrx178	EgrPrx178F: AGCAAAAGCTTATACACTTCATT	EgrPrx178R: CACTGAAATACCAAAATGCAATAA
EcamPrx179	EglPrx179	EgrPrx[P]179	EguPrx179	EgrPrx179F: GGAGGGCACACCATAGGAACT	EgrPrx179R: CACTGAAATACCGAAGTGCAAT
EcamPrx[P]180	EglPrx[P]180	EgrPrx[P]180	EguPrx[P]180	EgrPrx[P]180F: TTGGGTGGACCTACGTGGACCGTT	EgrPrx[P]180R: CCGAACATCCTCGCAAAAGCTAAT
EcamPrx[P]182	EglPrx[P]182	EgrPrx182	EguPrx[P]182	EcamPrx[P]182F: ATGGCTTGGGAGAGCTCTTCTGTCA	EcamPrx[P]182R: ACTCCGTGGTTGGTTGGAATGCTT
EcamPrx[P]183	EglPrx[P]183			EcamPrx[P]183F: ATGGAAGTTCTCGCATCATCAGT	EcamPrx[P]183R: TTCTTTGATTTTTGAAAATAGA
EcamPrx[P]184	EglPrx[P]184	EgrPrx[P]184	EguPrx[P]184	EcamPrx[P]184F: CTGTTTGCAGACTTACCGTAATCTG	EcamPrx[P]184R: AATCTTTTGACCTTGCACAGTA
EcamPrx[P]186	EglPrx[P]186	EgrPrx[P]186	EguPrx[P]186	EcamPrx[P]186F: TCATGACCAGGAAGAAGAGATT	EcamPrx[P]186R: AACATAATAAGAAGAACATGAGT
EcamPrx[P]188	EglPrx[P]188	EgrPrx[P]188	EguPrx[P]188	EcamPrx[P]188F: GAGATCGGGAAAGCCTTGGC	EcamPrx[P]188R: GATGTTTTCGCCTCTTCAGCT
EcamPrx188	EglPrx188			EcamPrx188F: CTTGTGTCTCTCTTTCCCATCT	EcamPrx188R: ATGAAGGCAAAAACATCATGAAA
EcamPrx[P]189				EcamPrx[P]189F: TTAGTAGGAAGAGAAAATTTGT	EcamPrx[P]189R: AACATCATAAAAAGAACACGA
EcamPrx[P]190	EglPrx[P]190	EgrPrx[P]190	EguPrx[P]190	EcamPrx190F: TTGATCCTGTATCCCGCCA	EcamPrx190R: ACACGCCCAGACAAAGCAGT
EcamPrx191	EglPrx191	EgrPrx191	EguPrx191	EcamPrx191F: ATGGCCTCCAATAGCAACTT	EcamPrx191R: GTTCACCACCCTACAGTTCCTT
EcamPrx192	EglPrx192	EgrPrx192	EguPrx192	EcamPrx192F: GTGGCTCTCTCCGAAGTAGTCT	EcamPrx192R: CTAATTAACATGGCGACAATTCTT
EcamPrx194		EgrPrx194		EcamPrx193F: GCAAATGGGCCGGATTACGAGGT	EcamPrx193R: CTAATTTCAAAGAGTCATCGTTGAA
EcamPrx195		EgrPrx195	EguPrx195	EcamPrx195F: AGTTCATATTCTTATCCGTTT	EcamPrx195R: GTTGACAAAGCAATCATGAAA
EcamPrx[P]197		EgrPrx[P]197	EguPrx[P]197	EcamPrx[P]197F: AAGACCAAAAACGACACTCGTT	EcamPrx[P]197R: TTATTGCTACAAGTCCCAACGA
EcamPrx198				EcamPrx198F: TTTCTGCAGGGTTGTGAAGAT	EcamPrx198R: TTAATTAATCTTTGAACACACT
EcamPrx200	EglPrx200	EgrPrx200	EguPrx200	EcamPrx200F: ATGGCTTCCAATACAAACCGGAAGA	EcamPrx200R: GGTGTGCTATGATCAGCTCAATGCGT
EcamGPx01	EglGPx01	EgrGPx01		EgrGPx01F: CGCATCTTTGAACGCTTGTA	EgrGPx01R: GGATGAAAGTACGAAGAGCT
EcamGPx[P]07		EgrGPx07	EguGPx07	EgrGPx07F: ACTTCTCATCCTCACA	EgrGPx07R: TAATATTTTCTCGAAAACCA
EcamGPx[P]10	EglGPx[P]10	EgrGPx[P]10	EguGPx[P]10	EglGPx10F: TTAGCAATCACGTGCAA	EglGPx10R: GCCAAAGAAATCCACAA
EcamGPx[P]11	EglGPx[P]11		EguGPx[P]11	EcamGPx[P]11F: GAAGTGAACGAGGAAAAGGCA	EcamGPx[P]11R: CTCAACGGTAAGATGAGATGT
EcamKat[P]01-2	EglKat01-2	EgrKat01-2	EguKat01-2	EgrKat01-2F: TCTCAGTTTCGTGCTCT	EgrKat01-2R: TGTCACAAGAAAATATTTTGT
EcamKat10	EglKat10	EgrKat10	EguKat10	EgrKat10F: CCCAAATCCCACGTCCAGGA	EgrKat10R: TATCGCTGCGGTAGGATTCAA
EcamKat[P]12	EglKat[P]12	EgrKat[P]12	EguKat[P]12	EcamKat[P]12F: CAAACTATCATCTACGTCATA	EcamKat[P]12R: GCAATGTGGACAAGAGAACTGCCAT
EcamKat13	EglKat[P]13	EgrKat13	EguKat13	EcamKat13F: ATAAACTATTTTCCATCAAGGT	EcamKat13R: TTAAATGCTGGTTCGCACATTGA

## Sheet: Table S2
Table S2. List of ROS genes in E. grandis.
The new proposed nomenclatures, sub-class memberships, RedOxiBase ID, gene status, old and new Phytozome nomenclatures, scaffold localisation (start and stop codons), scaffold, intron number, quality of the annotation by Phytozome and the EST number are displayed. Ok: the sequence is correctly annotated; bad prediction: the sequence is badly predicted. partial 3’/5’: Only 3’/5’ end has been annot…
RedOxiBase ID	Gene Name	Family (Sub-family)	Status	Old Phytozome name	New Phytozome name	Localisation	Scaf.	Annotation	No. of Introns	No. of ESTs
10184	Egr1CysPrx[P]01	1-Cysteine peroxiredoxin	pseudogene	nd	nd	36613686..36613074	7	No annotation	1	0
10185	Egr1CysPrx[P]02	1-Cysteine peroxiredoxin	pseudogene	nd	nd	37342925..37341774	7	No annotation	2	0
10150	Egr1CysPrx03	1-Cysteine peroxiredoxin	complete	Egrandis_v1_0.048784m	Eucgr.G02036	37347118..37345714	7	OK	3	0
10151	Egr2CysPrx01	Typical 2-Cysteine peroxiredoxin	complete	Egrandis_v1_0.022528m	Eucgr.K02606	33812671..33815561	11	OK	6	21
8110	EgrAPx01	Ascorbate peroxidase	complete	Egrandis_v1_0.024254m	Eucgr.A01180	18311317..18308253	1	OK	8	0
8109	EgrAPx[P]02	Ascorbate peroxidase	pseudogene	Egrandis_v1_0.039376m	Eucgr.A02691	37527278..37527686	1	Bad prediction (partial 5')	2	0
8061	EgrAPx03	Ascorbate peroxidase	complete	Egrandis_v1_0.024217m	Eucgr.B02456	46686446..46688515	2	OK	8	15
8080	EgrAPx[P]04	Ascorbate peroxidase	pseudogene	Egrandis_v1_0.036296m	Eucgr.C02673	50947080..50949338	3	Bad prediction (partial 3')	5	0
8072	EgrAPx[P]05	Ascorbate peroxidase	pseudogene	Egrandis_v1_0.032468m	Eucgr.E00522	4950056..4951206	5	Bad prediction (PS)	3	0
8070	EgrAPx[P]06	Ascorbate peroxidase	pseudogene	Egrandis_v1_0.050796m	Eucgr.E00760	7777088..7775941	5	Bad prediction (PS)	3	0
8024	EgrAPx07	Ascorbate peroxidase	complete	Egrandis_v1_0.017443m	Eucgr.F00373	4944025..4940352	6	OK	10	1
8023	EgrAPx08	Ascorbate peroxidase	complete	Egrandis_v1_0.012544m	Eucgr.F04344	52379874..52385149	6	OK	11	1
8041	EgrAPx09	Ascorbate peroxidase	complete	Egrandis_v1_0.021866m	Eucgr.I01408	24537877..24533762	9	OK	8	5
8123	EgrAPx10	Ascorbate peroxidase	complete	Egrandis_v1_0.024164m	Eucgr.J00965	10501325..10503734	10	OK	8	12
8119	EgrAPx11	Ascorbate peroxidase	complete	Egrandis_v1_0.023151m	Eucgr.J02463	30780527..30778300	10	OK	8	0
8079	EgrAPx-R	Ascorbate peroxidase related	complete	Egrandis_v1_0.016593m	Eucgr.C01740	29587959..29592001	3	Bad prediction (Extra PS)	9	0
8086	EgrAPx-R[P]	Ascorbate peroxidase related	pseudogene	Egrandis_v1_0.037241m	Eucgr.C01738	29572460..29573198	3	Bad prediction (PS)	1	0
8181	EgrPrx01	Class III Peroxidase	complete	nd	nd	390579..389122	1	No annotation	3	0
8146	EgrPrx02	Class III Peroxidase	complete	nd	nd	400985..395705	1	No annotation	3	0
8144	EgrPrx[P]03	Class III Peroxidase	pseudogene	nd	nd	415173..405906	1	No annotation	2	0
8016	EgrPrx04	Class III Peroxidase	complete	Egrandis_v1_0.018807m	Eucgr.A00042	418029..416398	1	OK	3	0
8105	EgrPrx05	Class III Peroxidase	complete	Egrandis_v1_0.043198m	Eucgr.A00043	423824..422215	1	Bad prediction (Missing PS)	2	0
8168	EgrPrx[P]06	Class III Peroxidase	pseudogene	nd	nd	437833..433071	1	No annotation	4	0
8090	EgrPrx[P]07	Class III Peroxidase	pseudogene	nd	nd	443024..440606	1	No annotation	2	0
8092	EgrPrx08	Class III Peroxidase	complete	Egrandis_v1_0.039923m	Eucgr.A00045	446312..444803	1	OK	3	0
8095	EgrPrx09	Class III Peroxidase	complete	Egrandis_v1_0.039377m	Eucgr.A00295	3784493..3786197	1	OK	3	0
8091	EgrPrx[P]10	Class III Peroxidase	pseudogene	Egrandis_v1_0.053401m	Eucgr.A00296	3792160..3793705	1	Bad prediction (PS)	3	0
8108	EgrPrx[P]11	Class III Peroxidase	pseudogene	Egrandis_v1_0.044842m	Eucgr.A00297	3796441..3800093	1	Bad prediction (Stop codons in frame)	4	0
8102	EgrPrx12	Class III Peroxidase	complete	Egrandis_v1_0.051618m	Eucgr.A00298	3808975..3810583	1	OK	3	0
8111	EgrPrx13	Class III Peroxidase	complete	Egrandis_v1_0.018809m	Eucgr.A00299	3822006..3823636	1	OK	3	0
8015	EgrPrx[P]14	Class III Peroxidase	pseudogene	nd	nd	3824882..3825757	1	No annotation	2	0
8193	EgrPrx15	Class III Peroxidase	complete	nd	nd	3830614..3832229	1	No annotation	3	0
8106	EgrPrx16	Class III Peroxidase	complete	Egrandis_v1_0.018615m	Eucgr.A00301	3837880..3839325	1	OK	3	0
8179	EgrPrx17	Class III Peroxidase	complete	nd	nd	10528986..10531242	1	No annotation	3	0
8180	EgrPrx18	Class III Peroxidase	complete	nd	nd	10616255..10618527	1	No annotation	3	0
8178	EgrPrx[P]19	Class III Peroxidase	pseudogene	nd	nd	10703044..10704019	1	No annotation	2	0
8162	EgrPrx20	Class III Peroxidase	complete	nd	nd	10873860..10876178	1	No annotation	3	0
8171	EgrPrx21	Class III Peroxidase	complete	nd	nd	10916704..10919471	1	No annotation	3	2
8183	EgrPrx22	Class III Peroxidase	complete	nd	nd	10954028..10956981	1	No annotation	3	1
8182	EgrPrx23	Class III Peroxidase	complete	nd	nd	10988304..10991206	1	No annotation	3	0
8164	EgrPrx24	Class III Peroxidase	complete	nd	nd	11036804..11039935	1	No annotation	3	0
8093	EgrPrx25	Class III Peroxidase	complete	nd	nd	11071561..11074234	1	No annotation	3	0
8145	EgrPrx26	Class III Peroxidase	complete	nd	nd	11080583..11081816	1	No annotation	2	0
8161	EgrPrx[P]27	Class III Peroxidase	pseudogene	nd	nd	11087618..11088779	1	No annotation	2	0
8160	EgrPrx28	Class III Peroxidase	complete	nd	nd	11091734..11102880	1	No annotation	2	0
8163	EgrPrx29	Class III Peroxidase	complete	nd	nd	11113310..11115994	1	No annotation	3	0
8172	EgrPrx[P]30	Class III Peroxidase	pseudogene	nd	nd	11170103..11172763	1	No annotation	2	0
8153	EgrPrx31	Class III Peroxidase	complete	nd	nd	11184795..11186037	1	No annotation	2	0
8151	EgrPrx32	Class III Peroxidase	complete	nd	nd	11191490..11190265	1	No annotation	2	0
8147	EgrPrx33	Class III Peroxidase	complete	nd	nd	11195550..11194296	1	No annotation	2	0
8112	EgrPrx[P]34	Class III Peroxidase	pseudogene	nd	nd	11199866..11199446	1	No annotation	1	0
8152	EgrPrx35	Class III Peroxidase	complete	nd	nd	11201177..11202398	1	No annotation	2	0
8149	EgrPrx36	Class III Peroxidase	complete	nd	nd	11222993..11221739	1	No annotation	2	0
8096	EgrPrx[P]37	Class III Peroxidase	pseudogene	nd	nd	11225645..11225180	1	No annotation	3	0
8150	EgrPrx38	Class III Peroxidase	complete	Egrandis_v1_0.039759m	Eucgr.A00682	11234512..11235733	1	OK	2	0
8154	EgrPrx39	Class III Peroxidase	complete	nd	nd	11254213..11252962	1	No annotation	2	0
8089	EgrPrx[P]40	Class III Peroxidase	pseudogene	nd	nd	11260324..11259814	1	No annotation	1	0
8148	EgrPrx41	Class III Peroxidase	complete	nd	nd	11261566..11262789	1	No annotation	2	0
10462	EgrPrx[P]42	Class III Peroxidase	pseudogene	nd	nd	15356689..15359626	1	No annotation	3	0
8099	EgrPrx43	Class III Peroxidase	complete	Egrandis_v1_0.019632m	Eucgr.A00966	15361960..15359955	1	OK	3	1
8098	EgrPrx44	Class III Peroxidase	complete	Egrandis_v1_0.017698m	Eucgr.A01166	18126933..18128534	1	Bad prediction (partial 3')	3	1
8094	EgrPrx45	Class III Peroxidase	complete	Egrandis_v1_0.019593m	Eucgr.A01385	22311364..22313339	1	OK	3	0
10463	EgrPrx[P]46	Class III Peroxidase	pseudogene	nd	nd	22318445..22314118	1	No annotation	3	0
8088	EgrPrx[P]47	Class III Peroxidase	pseudogene	Egrandis_v1_0.054048m	Eucgr.A02146	32123385..32125908	1	Bad prediction (Frame shift)	1	0
8101	EgrPrx48	Class III Peroxidase	complete	Egrandis_v1_0.019606m	Eucgr.A02147	32128528..32129879	1	OK	1	0
8103	EgrPrx[P]49	Class III Peroxidase	pseudogene	Egrandis_v1_0.027617m	Eucgr.A02148	32132586..32134109	1	Bad prediction (Frame shift and stop codons in frame)	1	0
8165	EgrPrx50	Class III Peroxidase	complete	nd	nd	35205358..35207294	1	No annotation	3	0
8100	EgrPrx51	Class III Peroxidase	complete	Egrandis_v1_0.018800m	Eucgr.A02457	35229578..35232322	1	Bad prediction (Missing PS)	3	0
8104	EgrPrx52	Class III Peroxidase	complete	Egrandis_v1_0.038094m	Eucgr.A02458	35235175..35237112	1	OK	3	0
8097	EgrPrx53	Class III Peroxidase	complete	Egrandis_v1_0.018850m	Eucgr.A02459	35254045..35256763	1	OK	3	1
8014	EgrPrx54	Class III Peroxidase	complete	Egrandis_v1_0.018837m	Eucgr.A02460	35263534..35266207	1	OK	3	3
10487	EgrPrx55	Class III Peroxidase	complete	nd	nd	35289437..35291058	1	No annotation	3	1
8107	EgrPrx56	Class III Peroxidase	complete	Egrandis_v1_0.019519m	Eucgr.A02844	38848759..38850352	1	OK	2	1
10510	EgrPrx[P]57	Class III Peroxidase	pseudogene	nd	nd	20371153..20368805	2	No annotation	3	0
8062	EgrPrx58	Class III Peroxidase	partial	Egrandis_v1_0.039927m	Eucgr.B01255	20375016..20373025	2	Bad prediction (partial 3')	1	1
10464	EgrPrx59	Class III Peroxidase	complete	nd	nd	48127686..48130097	2	No annotation	3	0
8063	EgrPrx60	Class III Peroxidase	complete	Egrandis_v1_0.045627m	Eucgr.B03091	55903272..55900928	2	Bad prediction (Missing PS)	3	0
8065	EgrPrx61	Class III Peroxidase	complete	Egrandis_v1_0.019151m	Eucgr.B03369	58556032..58557462	2	OK	1	0
8064	EgrPrx62	Class III Peroxidase	complete	Egrandis_v1_0.043210m	Eucgr.B03838	62411502..62409953	2	OK	3	0
8060	EgrPrx63	Class III Peroxidase	complete	Egrandis_v1_0.017352m	Eucgr.B03840	62418599..62417052	2	OK	3	0
10490	EgrPrx64	Class III Peroxidase	complete	nd	nd	63974877..63975510	2	No annotation	1	1
10489	EgrPrx65	Class III Peroxidase	complete	nd	nd	64021241..64022164	2	No annotation	2	0
10461	EgrPrx66	Class III Peroxidase	complete	nd	nd	64037720..64039329	2	No annotation	3	1
12542	EgrPrx66-2*	Class III Peroxidase	partial	nd	nd	nd	nd	PCR	0	0
8084	EgrPrx67	Class III Peroxidase	complete	Egrandis_v1_0.019396m	Eucgr.C02212	40565907..40568180	3	OK	3	0
8082	EgrPrx68	Class III Peroxidase	complete	Egrandis_v1_0.019381m	Eucgr.C02389	44359105..44356816	3	OK	3	0
8083	EgrPrx69	Class III Peroxidase	complete	Egrandis_v1_0.017743m	Eucgr.C02744	52525492..52527620	3	OK	3	1
8081	EgrPrx70	Class III Peroxidase	complete	Egrandis_v1_0.019287m	Eucgr.C02747	52575482..52577517	3	OK	3	0
8166	EgrPrx71	Class III Peroxidase	complete	nd	nd	52638072..52640199	3	No annotation	3	2
8085	EgrPrx72	Class III Peroxidase	complete	Egrandis_v1_0.019295m	Eucgr.C02751	52702298..52704046	3	OK	3	1
8087	EgrPrx73	Class III Peroxidase	complete	Egrandis_v1_0.045800m	Eucgr.C04029	74950017..74947899	3	Bad prediction (partial 3')	3	0
8035	EgrPrx74	Class III Peroxidase	complete	Egrandis_v1_0.041098m	Eucgr.D00818	15204453..15202663	4	OK	2	0
8033	EgrPrx75	Class III Peroxidase	complete	Egrandis_v1_0.018909m	Eucgr.D01322	23754468..23752620	4	OK	3	17
8034	EgrPrx76	Class III Peroxidase	complete	Egrandis_v1_0.041836m	Eucgr.D02157	35701146..35703047	4	OK	3	0
8175	EgrPrx[P]77	Class III Peroxidase	pseudogene	nd	nd	42466882..42065078	5	No annotation	2	0
8073	EgrPrx78	Class III Peroxidase	complete	Egrandis_v1_0.045402m	Eucgr.E02655	42488441..42485818	5	OK	2	0
8169	EgrPrx[P]79	Class III Peroxidase	pseudogene	nd	nd	42505530..42504543	5	No annotation	1	0
8069	EgrPrx[P]80	Class III Peroxidase	pseudogene	nd	nd	53789247..53790075	5	No annotation	1	0
8075	EgrPrx81	Class III Peroxidase	complete	Egrandis_v1_0.017810m	Eucgr.E03164	53804176..53806482	5	OK	2	0
8066	EgrPrx82	Class III Peroxidase	complete	Egrandis_v1_0.043650m	Eucgr.E03708	64874042..64875735	5	OK	3	0
8067	EgrPrx83	Class III Peroxidase	complete	Egrandis_v1_0.019236m	Eucgr.E03715	65093384..65095216	5	OK	3	1
8177	EgrPrx84	Class III Peroxidase	complete	Egrandis_v1_0.019243m	Eucgr.E03716	65106351..65104660	5	OK	3	0
8077	EgrPrx85	Class III Peroxidase	complete	Egrandis_v1_0.044863m	Eucgr.E03999	68955323..68953515	5	OK	2	0
8076	EgrPrx86	Class III Peroxidase	complete	Egrandis_v1_0.018665m	Eucgr.E04056	69654789..69656741	5	OK	3	0
8074	EgrPrx87	Class III Peroxidase	complete	Egrandis_v1_0.016738m	Eucgr.E04120	70616272..70618113	5	OK	3	1
10508	EgrPrx88	Class III Peroxidase	complete	Egrandis_v1_0.037732m	Eucgr.E04121	70625088..70622207	5	Bad prediction (partial 3')	3	0
10473	EgrPrx[P]89	Class III Peroxidase	pseudogene	nd	nd	5056782..5058713	6	No annotation	3	0
10472	EgrPrx[P]90	Class III Peroxidase	pseudogene	nd	nd	5064291..5065459	6	No annotation	2	0
8022	EgrPrx91	Class III Peroxidase	complete	Egrandis_v1_0.046972m	Eucgr.F01472	18953311..18950840	6	Bad prediction (partial 3')	3	0
8030	EgrPrx92	Class III Peroxidase	complete	Egrandis_v1_0.041300m	Eucgr.L02524	21508487..21507032	6	Bad prediction (partial 3')	3	0
8021	EgrPrx93	Class III Peroxidase	complete	Egrandis_v1_0.014915m	Eucgr.F03025	39812540..39814427	6	OK	3	0
8019	EgrPrx94	Class III Peroxidase	complete	Egrandis_v1_0.048497m	Eucgr.F03670	45039826..45038034	6	OK	2	1
8027	EgrPrx95	Class III Peroxidase	complete	Egrandis_v1_0.019864m	Eucgr.F03724	45417352..45418867	6	OK	3	1
8025	EgrPrx96	Class III Peroxidase	complete	Egrandis_v1_0.017803m	Eucgr.F04195	50191426..50188288	6	OK	2	15
8020	EgrPrx97	Class III Peroxidase	complete	Egrandis_v1_0.017837m	Eucgr.F04198	50216895..50213763	6	OK	2	4
8026	EgrPrx98	Class III Peroxidase	complete	Egrandis_v1_0.017859m	Eucgr.F04267	50899714..50901980	6	OK	3	0
8050	EgrPrx[P]99	Class III Peroxidase	pseudogene	nd	nd	6893795..6894885	7	No annotation	1	0
8058	EgrPrx100	Class III Peroxidase	complete	Egrandis_v1_0.019477m	Eucgr.G00658	11400375..11397144	7	OK	3	0
8053	EgrPrx[P]101	Class III Peroxidase	pseudogene	nd	nd	24467876..24468103	7	No annotation	0	0
8056	EgrPrx102	Class III Peroxidase	complete	Egrandis_v1_0.045133m	Eucgr.G01637	29545027..29543455	7	OK	2	0
8158	EgrPrx[P]103	Class III Peroxidase	pseudogene	nd	nd	29579974..29580225	7	No annotation	0	0
8051	EgrPrx[P]104	Class III Peroxidase	pseudogene	nd	nd	29585395..29585628	7	No annotation	0	0
8049	EgrPrx105	Class III Peroxidase	complete	Egrandis_v1_0.018505m	Eucgr.G01642	29590670..29592163	7	OK	3	0
8055	EgrPrx[P]106	Class III Peroxidase	pseudogene	nd	nd	40521098..40520719	7	No annotation	1	0
8052	EgrPrx[P]107	Class III Peroxidase	pseudogene	nd	nd	40534706..40534200	7	No annotation	0	0
8059	EgrPrx[P]108	Class III Peroxidase	pseudogene	nd	nd	40765815..40764747	7	No annotation	1	0
8048	EgrPrx109	Class III Peroxidase	complete	Egrandis_v1_0.018499m	Eucgr.G02397	42547927..42546436	7	OK	3	1
8054	EgrPrx110	Class III Peroxidase	complete	Egrandis_v1_0.018542m	Eucgr.G02398	42554282..42552785	7	OK	3	0
8057	EgrPrx[P]111	Class III Peroxidase	pseudogene	nd	nd	43000614..43001108	7	No annotation	0	0
10470	EgrPrx112	Class III Peroxidase	complete	nd	nd	49671487..49670116	7	No annotation	3	1
10469	EgrPrx113	Class III Peroxidase	complete	nd	nd	49689681..49688306	7	No annotation	3	0
10465	EgrPrx114	Class III Peroxidase	complete	nd	nd	49713742..49716206	7	No annotation	3	0
10466	EgrPrx115	Class III Peroxidase	complete	nd	nd	49727152..49729238	7	No annotation	3	0
10467	EgrPrx116	Class III Peroxidase	complete	nd	nd	49734971..49736737	7	No annotation	3	2
10468	EgrPrx117	Class III Peroxidase	complete	nd	nd	49738855..49740401	7	No annotation	3	0
8130	EgrPrx118	Class III Peroxidase	complete	Egrandis_v1_0.042298m	Eucgr.H00887	11023617..11025121	8	OK	1	0
8135	EgrPrx119	Class III Peroxidase	complete	Egrandis_v1_0.018602m	Eucgr.H00888	11027739..11029218	8	OK	1	0
8127	EgrPrx120	Class III Peroxidase	complete	Egrandis_v1_0.051123m	Eucgr.H00889	11032761..11035004	8	Bad prediction (partial 5')	1	0
8136	EgrPrx121	Class III Peroxidase	complete	Egrandis_v1_0.049807m	Eucgr.H00890	11061403..11060170	8	Bad prediction (partial 3')	1	0
10511	EgrPrx122	Class III Peroxidase	complete	Egrandis_v1_0.041562m	Eucgr.H00891	11066591..11065327	8	OK	1	0
8128	EgrPrx123	Class III Peroxidase	complete	Egrandis_v1_0.023465m	Eucgr.H01218	14646147..14643307	8	Bad prediction (partial 3')	3	0
10509	EgrPrx124	Class III Peroxidase	complete	nd	nd	25676083..25677308	8	No annotation	3	0
8132	EgrPrx125	Class III Peroxidase	complete	Egrandis_v1_0.040155m	Eucgr.H03666	53745833..53744206	8	OK	3	0
8133	EgrPrx126	Class III Peroxidase	complete	Egrandis_v1_0.047140m	Eucgr.H03667	53795377..53793719	8	OK	3	0
8131	EgrPrx[P]127	Class III Peroxidase	pseudogene	Egrandis_v1_0.041389m	Eucgr.H03668	53802268..53800020	8	Bad prediction (partial 3', frame shift in it)	3	0
8137	EgrPrx[P]128	Class III Peroxidase	pseudogene	Egrandis_v1_0.050016m	Eucgr.H03669	53810226..53808637	8	Bad prediction (partial 3', frame shift and stop codon)	3	0
8138	EgrPrx129	Class III Peroxidase	complete	Egrandis_v1_0.051276m	Eucgr.H03910	56858176..56856248	8	Bad prediction (partial 3')	2	1
8134	EgrPrx130	Class III Peroxidase	complete	Egrandis_v1_0.053544m	Eucgr.H03915	56899843..56897936	8	Bad prediction (partial 3')	2	0
8129	EgrPrx131	Class III Peroxidase	complete	Egrandis_v1_0.019415m	Eucgr.H04063	58503710..58505181	8	OK	3	0
10460	EgrPrx132	Class III Peroxidase	complete	nd	nd	67851826..67850182	8	No annotation	2	0
8037	EgrPrx133	Class III Peroxidase	complete	Egrandis_v1_0.019276m	Eucgr.I00020	255362..257067	9	OK	3	1
8036	EgrPrx134	Class III Peroxidase	complete	Egrandis_v1_0.019168m	Eucgr.I00717	15058674..15060416	9	OK	3	7
8040	EgrPrx135	Class III Peroxidase	complete	Egrandis_v1_0.019001m	Eucgr.I01176	22754801..22753153	9	OK	3	0
8038	EgrPrx136	Class III Peroxidase	complete	Egrandis_v1_0.049101m	Eucgr.I02385	34490498..34491481	9	OK	0	0
10485	EgrPrx137	Class III Peroxidase	complete	nd	nd	34549889..34548323	9	No annotation	2	0
8013	EgrPrx138	Class III Peroxidase	complete	Egrandis_v1_0.018939m	Eucgr.I02673	37896586..37898191	9	OK	2	1
8200	EgrPrx[P]139	Class III Peroxidase	pseudogene	nd	nd	37899539..37903936	9	No annotation	2	0
8203	EgrPrx140	Class III Peroxidase	complete	nd	nd	37905231..37905659	9	No annotation	0	0
8204	EgrPrx[P]141	Class III Peroxidase	pseudogene	nd	nd	37907416..37907106	9	No annotation	0	0
8156	EgrPrx[P]142	Class III Peroxidase	pseudogene	nd	nd	38217451..38216853	9	No annotation	2	0
8139	EgrPrx[P]143	Class III Peroxidase	pseudogene	Egrandis_v1_0.050432m	Eucgr.I02714	38220537..38219901	9	Bad prediction (PS)	2	0
8157	EgrPrx144	Class III Peroxidase	complete	nd	nd	38231920..38230678	9	No annotation	2	0
10507	EgrPrx145	Class III Peroxidase	complete	nd	nd	1616110..1614107	10	No annotation	3	0
8115	EgrPrx146	Class III Peroxidase	complete	Egrandis_v1_0.045364m	Eucgr.J00503	5368615..5369907	10	OK	3	0
10474	EgrPrx[P]147	Class III Peroxidase	pseudogene	nd	nd	13116644..13115397	10	No annotation	3	0
10475	EgrPrx148	Class III Peroxidase	complete	nd	nd	13149903..13148612	10	No annotation	3	0
8121	EgrPrx149	Class III Peroxidase	complete	Egrandis_v1_0.043998m	Eucgr.J01614	21072668..21073824	10	OK	1	0
8117	EgrPrx150	Class III Peroxidase	complete	Egrandis_v1_0.038812m	Eucgr.J01615	21077223..21078296	10	Bad prediction (Extra PS')	1	1
8126	EgrPrx151	Class III Peroxidase	complete	Egrandis_v1_0.042753m	Eucgr.J01616	21088383..21089626	10	Bad prediction (partial 5')	1	0
8113	EgrPrx152	Class III Peroxidase	complete	Egrandis_v1_0.053237m	Eucgr.J01617	21093783..21094958	10	Bad prediction (Extra 3')	1	0
8017	EgrPrx153	Class III Peroxidase	complete	Egrandis_v1_0.043784m	Eucgr.J01618	21100468..21101674	10	Bad prediction (partial 5')	1	0
8122	EgrPrx154	Class III Peroxidase	complete	Egrandis_v1_0.046460m	Eucgr.J01619	21110055..21111297	10	Bad prediction (partial 5')	1	0
8116	EgrPrx155	Class III Peroxidase	complete	Egrandis_v1_0.040497m	Eucgr.J02173	27762758..27761739	10	OK	0	0
8120	EgrPrx156	Class III Peroxidase	complete	Egrandis_v1_0.019338m	Eucgr.J02352	29469768..29471990	10	OK	2	0
10484	EgrPrx157	Class III Peroxidase	complete	nd	nd	29713337..29715160	10	No annotation	3	0
8114	EgrPrx158	Class III Peroxidase	complete	Egrandis_v1_0.020027m	Eucgr.J02484	30940600..30938898	10	OK	3	1
8155	EgrPrx[P]159	Class III Peroxidase	pseudogene	nd	nd	31500003..31500826	10	No annotation	2	0
8118	EgrPrx[P]160	Class III Peroxidase	pseudogene	Egrandis_v1_0.052949m	Eucgr.J02563	31505357..31506165	10	Bad prediction (partial 3')	1	0
8046	EgrPrx161	Class III Peroxidase	complete	Egrandis_v1_0.026297m	Eucgr.K00806	9209692..9211674	11	Bad prediction (partial 3')	3	1
8044	EgrPrx[P]162	Class III Peroxidase	pseudogene	nd	nd	9213307..9214695	11	No annotation	3	0
8043	EgrPrx163	Class III Peroxidase	complete	Egrandis_v1_0.030892m	Eucgr.K00808	9232135..9234091	11	Bad prediction (partial 5')	3	1
8047	EgrPrx[P]164	Class III Peroxidase	pseudogene	Egrandis_v1_0.050687m	Eucgr.K00809	9235717..9237096	11	Bad prediction (Frame shift, stop and missed PS)	3	0
10482	EgrPrx[P]165	Class III Peroxidase	pseudogene	nd	nd	14144914..14147064	11	No annotation	3	0
10480	EgrPrx[P]166	Class III Peroxidase	pseudogene	nd	nd	15873760..15875414	11	No annotation	2	0
10479	EgrPrx167	Class III Peroxidase	complete	nd	nd	15885446..15887199	11	No annotation	1	0
10478	EgrPrx[P]168	Class III Peroxidase	pseudogene	nd	nd	15903019..15903898	11	No annotation	1	0
10492	EgrPrx169	Class III Peroxidase	complete	nd	nd	15933581..15934950	11	No annotation	2	0
10476	EgrPrx[P]170	Class III Peroxidase	pseudogene	nd	nd	15939346..15938828	11	No annotation	1	0
10477	EgrPrx[P]171	Class III Peroxidase	pseudogene	nd	nd	15943807..15943381	11	No annotation	0	0
10481	EgrPrx[P]172	Class III Peroxidase	pseudogene	nd	nd	15944935..15945947	11	No annotation	2	0
10483	EgrPrx[P]173	Class III Peroxidase	pseudogene	nd	nd	43316798..43316418	11	No annotation	0	0
8045	EgrPrx[P]174	Class III Peroxidase	pseudogene	nd	nd	44860011..44858971	11	No annotation	2	0
8078	EgrPrx176	Class III Peroxidase	partial	Egrandis_v1_0.023548m	Eucgr.L01603	47886..50063	282	Bad prediction (partial 3')	3	0
8012	EgrPrx177	Class III Peroxidase	complete	Egrandis_v1_0.018912m	Eucgr.L02460	4213..6306	940	OK	2	3
8029	EgrPrx178	Class III Peroxidase	complete	nd	nd	11150..12743	940	No annotation	2	2
10756	EgrPrx[P]179	Class III Peroxidase	pseudogene	nd	nd	14038..14466	940	No annotation	0	2
10471	EgrPrx[P]180	Class III Peroxidase	pseudogene	nd	nd	4814..5525	1899	No annotation	1	0
12541	EgrPrx182*	Class III Peroxidase	partial	nd	nd	nd	nd	PCR	0	0
12538	EgrPrx[P]184*	Class III Peroxidase	pseudogene	nd	nd	nd	nd	PCR	0	0
13680	EgrPrx[P]186*	Class III Peroxidase	pseudogene	nd	nd	nd	nd	PCR	0	0
13731	EgrPrx[P]188*	Class III Peroxidase	pseudogene	nd	nd	nd	nd	PCR	0	0
11008	EgrPrx[P]190*	Class III Peroxidase	pseudogene	nd	nd	nd	nd	PCR	0	0
11352	EgrPrx191*	Class III Peroxidase	complete	nd	nd	nd	nd	PCR	2	1
11353	EgrPrx192*	Class III Peroxidase	complete	nd	nd	nd	nd	PCR	4	0
12536	EgrPrx194*	Class III Peroxidase	partial	nd	nd	nd	nd	PCR	0	0
12537	EgrPrx195*	Class III Peroxidase	partial	nd	nd	nd	nd	PCR	1	1
13308	EgrPrx[P]197*	Class III Peroxidase	pseudogene	nd	nd	nd	nd	PCR	0	0
12544	EgrPrx200*	Class III Peroxidase	partial	nd	nd	nd	nd	PCR	1	0
10157	EgrDiOx01	Alpha-dioxygenase	complete	Egrandis_v1_0.007021m	Eucgr.K02262	29824025..29828784	11	OK	9	0
10169	EgrGPx01	Plant glutathione peroxidase	complete	Egrandis_v1_0.027047m	Eucgr.A00055	726982..729253	1	OK	5	0
10166	EgrGPx02	Plant glutathione peroxidase	complete	Egrandis_v1_0.027185m	Eucgr.A00257	3186743..3189023	1	OK	5	0
10164	EgrGPx03	Plant glutathione peroxidase	complete	Egrandis_v1_0.024391m	Eucgr.C02602	49572100..49569000	3	OK	5	0
10171	EgrGPx04	Plant glutathione peroxidase	complete	Egrandis_v1_0.029050m	Eucgr.D01856	32590346..32587065	4	OK	5	0
10167	EgrGPx05	Plant glutathione peroxidase	complete	Egrandis_v1_0.029181m	Eucgr.D01857	32595749..32593545	4	OK	5	13
10165	EgrGPx06	Plant glutathione peroxidase	complete	Egrandis_v1_0.024172m	Eucgr.E00579	5521846..5523988	5	OK	5	7
10183	EgrGPx07	Plant glutathione peroxidase	complete	nd	nd	5746389..5744332	5	No annotation	5	0
10172	EgrGPx08	Plant glutathione peroxidase	complete	Egrandis_v1_0.037963m	Eucgr.H01518	18046578..18042355	8	OK	5	0
10170	EgrGPx09	Plant glutathione peroxidase	complete	Egrandis_v1_0.029066m	Eucgr.K03389	42777125..42774818	11	OK	5	2
12534	EgrGPx[P]10*	Plant glutathione peroxidase	pseudogene	nd	nd	nd	nd	PCR	0	0
10160	EgrKat01-1	Catalase	complete	Egrandis_v1_0.010394m	Eucgr.F01775	23062046..23067198	6	OK	7	30
10159	EgrKat01-2	Catalase	complete	Egrandis_v1_0.010365m	Eucgr.F01776	23080345..23084988	6	OK	7	34
10158	EgrKat02	Catalase	complete	Egrandis_v1_0.050050m	Eucgr.F01777	23085669..23089724	6	OK	8	3
10161	EgrKat03	Catalase	complete	Egrandis_v1_0.010988m	Eucgr.F03557	44082107..44086350	6	OK	7	24
10186	EgrKat[P]04	Catalase	pseudogene	nd	nd*	44093734..44095779	6	No annotation	3	0
10162	EgrKat[P]05	Catalase	pseudogene	Egrandis_v1_0.049938m	Eucgr.F03561	44118029..44119555	6	Bad prediction (PS)	3	0
10188	EgrKat[P]06	Catalase	pseudogene	nd	nd	44126057..44140664	6	No annotation	6	0
10187	EgrKat[P]07	Catalase	pseudogene	nd	nd	10280..11395	215	No annotation	3	0
10163	EgrKat[P]08	Catalase	pseudogene	Egrandis_v1_0.039072m	Eucgr.L01419	17484..19844	215	Bad prediction (PS+Stops)	6	0
10190	EgrKat[P]09	Catalase	pseudogene	nd	nd	28630..29357	215	No annotation	1	0
11169	EgrKat10	Catalase	partial	nd	nd	46737..47436	215	No annotation	1	0
10189	EgrKat11	Catalase	partial	nd	nd	56462..57473	215	No annotation	2	0
12540	EgrKat[P]12*	Catalase	pseudogene	nd	nd	nd	nd	PCR	0	0
12545	EgrKat13*	Catalase	partial	nd	nd	nd	nd	PCR	1	0
10155	EgrPrxII01	Atypical 2-Cysteine peroxiredoxin (type II)	complete	Egrandis_v1_0.051094m	Eucgr.A01555	24499016..24499441	1	Bad prediction (partial 3')	0	1
10154	EgrPrxII02	Atypical 2-Cysteine peroxiredoxin (type II)	complete	Egrandis_v1_0.027538m	Eucgr.B01112	17478947..17476011	2	OK	4	11
10153	EgrPrxII03	Atypical 2-Cysteine peroxiredoxin (type II)	complete	Egrandis_v1_0.029562m	Eucgr.C03812	71531992..71534127	3	OK	2	30
10152	EgrPrxQ01	Atypical 2-Cysteine peroxiredoxin (type Q)	complete	Egrandis_v1_0.021321m	Eucgr.C00774	12898958..12900751	3	OK	4	10
10178	EgrRboh01	Respiratory burst oxidase homolog	complete	Egrandis_v1_0.002005m	Eucgr.C00773	12891463..12897162	3	OK	13	0
10177	EgrRboh02	Respiratory burst oxidase homolog	complete	Egrandis_v1_0.001715m	Eucgr.E00785	8180372..8188622	5	OK	13	0
10180	EgrRboh03	Respiratory burst oxidase homolog	complete	Egrandis_v1_0.045742m	Eucgr.F02491	34547463..34551757	6	OK	14	0
10176	EgrRboh04	Respiratory burst oxidase homolog	complete	Egrandis_v1_0.002292m	Eucgr.H04514	64437076..64441303	8	OK	11	0
10174	EgrRboh05	Respiratory burst oxidase homolog	complete	Egrandis_v1_0.001695m	Eucgr.J01662	21605628..21600701	10	OK	11	0
10179	EgrRboh06	Respiratory burst oxidase homolog	complete	Egrandis_v1_0.048935m	Eucgr.J02107	27020495..27024442	10	OK	13	0
13479	EgrRboh07	Respiratory burst oxidase homolog	complete	Egrandis_v1_0.002293m	Eucgr.L01771	20701..25358	349	No annotation	13	0

## Sheet: Sheet1
RedOxiBase ID	Gene Name	Family (Sub-family)	Status	Old Phytozome name	New Phytozome name	Localisation	Scaf.	Annotation	No. of Introns	No. of ESTs
8110	EgrAPx01	Ascorbate peroxidase	complete	Egrandis_v1_0.024254m	Eucgr.A01180	18311317..18308253	1	OK	8	0
8109	EgrAPx[P]02	Ascorbate peroxidase	pseudogene	Egrandis_v1_0.039376m	Eucgr.A02691	37527278..37527686	1	Bad prediction (partial 5')	2	0
8181	EgrPrx01	Class III Peroxidase	complete	nd	nd	390579..389122	1	No annotation	3	0
8146	EgrPrx02	Class III Peroxidase	complete	nd	nd	400985..395705	1	No annotation	3	0
8144	EgrPrx[P]03	Class III Peroxidase	pseudogene	nd	nd	415173..405906	1	No annotation	2	0
8016	EgrPrx04	Class III Peroxidase	complete	Egrandis_v1_0.018807m	Eucgr.A00042	418029..416398	1	OK	3	0
8105	EgrPrx05	Class III Peroxidase	complete	Egrandis_v1_0.043198m	Eucgr.A00043	423824..422215	1	Bad prediction (Missing PS)	2	0
8168	EgrPrx[P]06	Class III Peroxidase	pseudogene	nd	nd	437833..433071	1	No annotation	4	0
8090	EgrPrx[P]07	Class III Peroxidase	pseudogene	nd	nd	443024..440606	1	No annotation	2	0
8092	EgrPrx08	Class III Peroxidase	complete	Egrandis_v1_0.039923m	Eucgr.A00045	446312..444803	1	OK	3	0
8095	EgrPrx09	Class III Peroxidase	complete	Egrandis_v1_0.039377m	Eucgr.A00295	3784493..3786197	1	OK	3	0
8091	EgrPrx[P]10	Class III Peroxidase	pseudogene	Egrandis_v1_0.053401m	Eucgr.A00296	3792160..3793705	1	Bad prediction (PS)	3	0
8108	EgrPrx[P]11	Class III Peroxidase	pseudogene	Egrandis_v1_0.044842m	Eucgr.A00297	3796441..3800093	1	Bad prediction (Stop codons in frame)	4	0
8102	EgrPrx12	Class III Peroxidase	complete	Egrandis_v1_0.051618m	Eucgr.A00298	3808975..3810583	1	OK	3	0
8111	EgrPrx13	Class III Peroxidase	complete	Egrandis_v1_0.018809m	Eucgr.A00299	3822006..3823636	1	OK	3	0
8015	EgrPrx[P]14	Class III Peroxidase	pseudogene	nd	nd	3824882..3825757	1	No annotation	2	0
8193	EgrPrx15	Class III Peroxidase	complete	nd	nd	3830614..3832229	1	No annotation	3	0
8106	EgrPrx16	Class III Peroxidase	complete	Egrandis_v1_0.018615m	Eucgr.A00301	3837880..3839325	1	OK	3	0
8179	EgrPrx17	Class III Peroxidase	complete	nd	nd	10528986..10531242	1	No annotation	3	0
8180	EgrPrx18	Class III Peroxidase	complete	nd	nd	10616255..10618527	1	No annotation	3	0
8178	EgrPrx[P]19	Class III Peroxidase	pseudogene	nd	nd	10703044..10704019	1	No annotation	2	0
8162	EgrPrx20	Class III Peroxidase	complete	nd	nd	10873860..10876178	1	No annotation	3	0
8171	EgrPrx21	Class III Peroxidase	complete	nd	nd	10916704..10919471	1	No annotation	3	2
8183	EgrPrx22	Class III Peroxidase	complete	nd	nd	10954028..10956981	1	No annotation	3	1
8182	EgrPrx23	Class III Peroxidase	complete	nd	nd	10988304..10991206	1	No annotation	3	0
8164	EgrPrx24	Class III Peroxidase	complete	nd	nd	11036804..11039935	1	No annotation	3	0
8093	EgrPrx25	Class III Peroxidase	complete	nd	nd	11071561..11074234	1	No annotation	3	0
8145	EgrPrx26	Class III Peroxidase	complete	nd	nd	11080583..11081816	1	No annotation	2	0
8161	EgrPrx[P]27	Class III Peroxidase	pseudogene	nd	nd	11087618..11088779	1	No annotation	2	0
8160	EgrPrx28	Class III Peroxidase	complete	nd	nd	11091734..11102880	1	No annotation	2	0
8163	EgrPrx29	Class III Peroxidase	complete	nd	nd	11113310..11115994	1	No annotation	3	0
8172	EgrPrx[P]30	Class III Peroxidase	pseudogene	nd	nd	11170103..11172763	1	No annotation	2	0
8153	EgrPrx31	Class III Peroxidase	complete	nd	nd	11184795..11186037	1	No annotation	2	0
8151	EgrPrx32	Class III Peroxidase	complete	nd	nd	11191490..11190265	1	No annotation	2	0
8147	EgrPrx33	Class III Peroxidase	complete	nd	nd	11195550..11194296	1	No annotation	2	0
8112	EgrPrx[P]34	Class III Peroxidase	pseudogene	nd	nd	11199866..11199446	1	No annotation	1	0
8152	EgrPrx35	Class III Peroxidase	complete	nd	nd	11201177..11202398	1	No annotation	2	0
8149	EgrPrx36	Class III Peroxidase	complete	nd	nd	11222993..11221739	1	No annotation	2	0
8096	EgrPrx[P]37	Class III Peroxidase	pseudogene	nd	nd	11225645..11225180	1	No annotation	3	0
8150	EgrPrx38	Class III Peroxidase	complete	Egrandis_v1_0.039759m	Eucgr.A00682	11234512..11235733	1	OK	2	0
8154	EgrPrx39	Class III Peroxidase	complete	nd	nd	11254213..11252962	1	No annotation	2	0
8089	EgrPrx[P]40	Class III Peroxidase	pseudogene	nd	nd	11260324..11259814	1	No annotation	1	0
8148	EgrPrx41	Class III Peroxidase	complete	nd	nd	11261566..11262789	1	No annotation	2	0
10462	EgrPrx[P]42	Class III Peroxidase	pseudogene	nd	nd	15356689..15359626	1	No annotation	3	0
8099	EgrPrx43	Class III Peroxidase	complete	Egrandis_v1_0.019632m	Eucgr.A00966	15361960..15359955	1	OK	3	1
8098	EgrPrx44	Class III Peroxidase	complete	Egrandis_v1_0.017698m	Eucgr.A01166	18126933..18128534	1	Bad prediction (partial 3')	3	1
8094	EgrPrx45	Class III Peroxidase	complete	Egrandis_v1_0.019593m	Eucgr.A01385	22311364..22313339	1	OK	3	0
10463	EgrPrx[P]46	Class III Peroxidase	pseudogene	nd	nd	22318445..22314118	1	No annotation	3	0
8088	EgrPrx[P]47	Class III Peroxidase	pseudogene	Egrandis_v1_0.054048m	Eucgr.A02146	32123385..32125908	1	Bad prediction (Frame shift)	1	0
8101	EgrPrx48	Class III Peroxidase	complete	Egrandis_v1_0.019606m	Eucgr.A02147	32128528..32129879	1	OK	1	0
8103	EgrPrx[P]49	Class III Peroxidase	pseudogene	Egrandis_v1_0.027617m	Eucgr.A02148	32132586..32134109	1	Bad prediction (Frame shift and stop codons in frame)	1	0
8165	EgrPrx50	Class III Peroxidase	complete	nd	nd	35205358..35207294	1	No annotation	3	0
8100	EgrPrx51	Class III Peroxidase	complete	Egrandis_v1_0.018800m	Eucgr.A02457	35229578..35232322	1	Bad prediction (Missing PS)	3	0
8104	EgrPrx52	Class III Peroxidase	complete	Egrandis_v1_0.038094m	Eucgr.A02458	35235175..35237112	1	OK	3	0
8097	EgrPrx53	Class III Peroxidase	complete	Egrandis_v1_0.018850m	Eucgr.A02459	35254045..35256763	1	OK	3	1
8014	EgrPrx54	Class III Peroxidase	complete	Egrandis_v1_0.018837m	Eucgr.A02460	35263534..35266207	1	OK	3	3
10487	EgrPrx55	Class III Peroxidase	complete	nd	nd	35289437..35291058	1	No annotation	3	1
8107	EgrPrx56	Class III Peroxidase	complete	Egrandis_v1_0.019519m	Eucgr.A02844	38848759..38850352	1	OK	2	1
10169	EgrGPx01	Plant glutathione peroxidase	complete	Egrandis_v1_0.027047m	Eucgr.A00055	726982..729253	1	OK	5	0
10166	EgrGPx02	Plant glutathione peroxidase	complete	Egrandis_v1_0.027185m	Eucgr.A00257	3186743..3189023	1	OK	5	0
10155	EgrPrxII01	Atypical 2-Cysteine peroxiredoxin (type II)	complete	Egrandis_v1_0.051094m	Eucgr.A01555	24499016..24499441	1	Bad prediction (partial 3')	0	1
8061	EgrAPx03	Ascorbate peroxidase	complete	Egrandis_v1_0.024217m	Eucgr.B02456	46686446..46688515	2	OK	8	15
10510	EgrPrx[P]57	Class III Peroxidase	pseudogene	nd	nd	20371153..20368805	2	No annotation	3	0
8062	EgrPrx58	Class III Peroxidase	partial	Egrandis_v1_0.039927m	Eucgr.B01255	20375016..20373025	2	Bad prediction (partial 3')	1	1
10464	EgrPrx59	Class III Peroxidase	complete	nd	nd	48127686..48130097	2	No annotation	3	0
8063	EgrPrx60	Class III Peroxidase	complete	Egrandis_v1_0.045627m	Eucgr.B03091	55903272..55900928	2	Bad prediction (Missing PS)	3	0
8065	EgrPrx61	Class III Peroxidase	complete	Egrandis_v1_0.019151m	Eucgr.B03369	58556032..58557462	2	OK	1	0
8064	EgrPrx62	Class III Peroxidase	complete	Egrandis_v1_0.043210m	Eucgr.B03838	62411502..62409953	2	OK	3	0
8060	EgrPrx63	Class III Peroxidase	complete	Egrandis_v1_0.017352m	Eucgr.B03840	62418599..62417052	2	OK	3	0
10490	EgrPrx64	Class III Peroxidase	complete	nd	nd	63974877..63975510	2	No annotation	1	1
10489	EgrPrx65	Class III Peroxidase	complete	nd	nd	64021241..64022164	2	No annotation	2	0
10461	EgrPrx66	Class III Peroxidase	complete	nd	nd	64037720..64039329	2	No annotation	3	1
10154	EgrPrxII02	Atypical 2-Cysteine peroxiredoxin (type II)	complete	Egrandis_v1_0.027538m	Eucgr.B01112	17478947..17476011	2	OK	4	11
8080	EgrAPx[P]04	Ascorbate peroxidase	pseudogene	Egrandis_v1_0.036296m	Eucgr.C02673	50947080..50949338	3	Bad prediction (partial 3')	5	0
8079	EgrAPx-R	Ascorbate peroxidase related	complete	Egrandis_v1_0.016593m	Eucgr.C01740	29587959..29592001	3	Bad prediction (Extra PS)	9	0
8086	EgrAPx-R[P]	Ascorbate peroxidase related	pseudogene	Egrandis_v1_0.037241m	Eucgr.C01738	29572460..29573198	3	Bad prediction (PS)	1	0
8084	EgrPrx67	Class III Peroxidase	complete	Egrandis_v1_0.019396m	Eucgr.C02212	40565907..40568180	3	OK	3	0
8082	EgrPrx68	Class III Peroxidase	complete	Egrandis_v1_0.019381m	Eucgr.C02389	44359105..44356816	3	OK	3	0
8083	EgrPrx69	Class III Peroxidase	complete	Egrandis_v1_0.017743m	Eucgr.C02744	52525492..52527620	3	OK	3	1
8081	EgrPrx70	Class III Peroxidase	complete	Egrandis_v1_0.019287m	Eucgr.C02747	52575482..52577517	3	OK	3	0
8166	EgrPrx71	Class III Peroxidase	complete	nd	nd	52638072..52640199	3	No annotation	3	2
8085	EgrPrx72	Class III Peroxidase	complete	Egrandis_v1_0.019295m	Eucgr.C02751	52702298..52704046	3	OK	3	1
8087	EgrPrx73	Class III Peroxidase	complete	Egrandis_v1_0.045800m	Eucgr.C04029	74950017..74947899	3	Bad prediction (partial 3')	3	0
10164	EgrGPx03	Plant glutathione peroxidase	complete	Egrandis_v1_0.024391m	Eucgr.C02602	49572100..49569000	3	OK	5	0
10153	EgrPrxII03	Atypical 2-Cysteine peroxiredoxin (type II)	complete	Egrandis_v1_0.029562m	Eucgr.C03812	71531992..71534127	3	OK	2	30
10152	EgrPrxQ01	Atypical 2-Cysteine peroxiredoxin (type Q)	complete	Egrandis_v1_0.021321m	Eucgr.C00774	12898958..12900751	3	OK	4	10
10178	EgrRboh01	Respiratory burst oxidase homolog	complete	Egrandis_v1_0.002005m	Eucgr.C00773	12891463..12897162	3	OK	13	0
8035	EgrPrx74	Class III Peroxidase	complete	Egrandis_v1_0.041098m	Eucgr.D00818	15204453..15202663	4	OK	2	0
8033	EgrPrx75	Class III Peroxidase	complete	Egrandis_v1_0.018909m	Eucgr.D01322	23754468..23752620	4	OK	3	17
8034	EgrPrx76	Class III Peroxidase	complete	Egrandis_v1_0.041836m	Eucgr.D02157	35701146..35703047	4	OK	3	0
10171	EgrGPx04	Plant glutathione peroxidase	complete	Egrandis_v1_0.029050m	Eucgr.D01856	32590346..32587065	4	OK	5	0
10167	EgrGPx05	Plant glutathione peroxidase	complete	Egrandis_v1_0.029181m	Eucgr.D01857	32595749..32593545	4	OK	5	13
8072	EgrAPx[P]05	Ascorbate peroxidase	pseudogene	Egrandis_v1_0.032468m	Eucgr.E00522	4950056..4951206	5	Bad prediction (PS)	3	0
8070	EgrAPx[P]06	Ascorbate peroxidase	pseudogene	Egrandis_v1_0.050796m	Eucgr.E00760	7777088..7775941	5	Bad prediction (PS)	3	0
8175	EgrPrx[P]77	Class III Peroxidase	pseudogene	nd	nd	42466882..42065078	5	No annotation	2	0
8073	EgrPrx78	Class III Peroxidase	complete	Egrandis_v1_0.045402m	Eucgr.E02655	42488441..42485818	5	OK	2	0
8169	EgrPrx[P]79	Class III Peroxidase	pseudogene	nd	nd	42505530..42504543	5	No annotation	1	0
8069	EgrPrx[P]80	Class III Peroxidase	pseudogene	nd	nd	53789247..53790075	5	No annotation	1	0
8075	EgrPrx81	Class III Peroxidase	complete	Egrandis_v1_0.017810m	Eucgr.E03164	53804176..53806482	5	OK	2	0
8066	EgrPrx82	Class III Peroxidase	complete	Egrandis_v1_0.043650m	Eucgr.E03708	64874042..64875735	5	OK	3	0
8067	EgrPrx83	Class III Peroxidase	complete	Egrandis_v1_0.019236m	Eucgr.E03715	65093384..65095216	5	OK	3	1
8177	EgrPrx84	Class III Peroxidase	complete	Egrandis_v1_0.019243m	Eucgr.E03716	65106351..65104660	5	OK	3	0
8077	EgrPrx85	Class III Peroxidase	complete	Egrandis_v1_0.044863m	Eucgr.E03999	68955323..68953515	5	OK	2	0
8076	EgrPrx86	Class III Peroxidase	complete	Egrandis_v1_0.018665m	Eucgr.E04056	69654789..69656741	5	OK	3	0
8074	EgrPrx87	Class III Peroxidase	complete	Egrandis_v1_0.016738m	Eucgr.E04120	70616272..70618113	5	OK	3	1
10508	EgrPrx88	Class III Peroxidase	complete	Egrandis_v1_0.037732m	Eucgr.E04121	70625088..70622207	5	Bad prediction (partial 3')	3	0
10165	EgrGPx06	Plant glutathione peroxidase	complete	Egrandis_v1_0.024172m	Eucgr.E00579	5521846..5523988	5	OK	5	7
10183	EgrGPx07	Plant glutathione peroxidase	complete	nd	nd	5746389..5744332	5	No annotation	5	0
10177	EgrRboh02	Respiratory burst oxidase homolog	complete	Egrandis_v1_0.001715m	Eucgr.E00785	8180372..8188622	5	OK	13	0
8024	EgrAPx07	Ascorbate peroxidase	complete	Egrandis_v1_0.017443m	Eucgr.F00373	4944025..4940352	6	OK	10	1
8023	EgrAPx08	Ascorbate peroxidase	complete	Egrandis_v1_0.012544m	Eucgr.F04344	52379874..52385149	6	OK	11	1
10473	EgrPrx[P]89	Class III Peroxidase	pseudogene	nd	nd	5056782..5058713	6	No annotation	3	0
10472	EgrPrx[P]90	Class III Peroxidase	pseudogene	nd	nd	5064291..5065459	6	No annotation	2	0
8022	EgrPrx91	Class III Peroxidase	complete	Egrandis_v1_0.046972m	Eucgr.F01472	18953311..18950840	6	Bad prediction (partial 3')	3	0
8030	EgrPrx92	Class III Peroxidase	complete	Egrandis_v1_0.041300m	Eucgr.L02524	21508487..21507032	6	Bad prediction (partial 3')	3	0
8021	EgrPrx93	Class III Peroxidase	complete	Egrandis_v1_0.014915m	Eucgr.F03025	39812540..39814427	6	OK	3	0
8019	EgrPrx94	Class III Peroxidase	complete	Egrandis_v1_0.048497m	Eucgr.F03670	45039826..45038034	6	OK	2	1
8027	EgrPrx95	Class III Peroxidase	complete	Egrandis_v1_0.019864m	Eucgr.F03724	45417352..45418867	6	OK	3	1
8025	EgrPrx96	Class III Peroxidase	complete	Egrandis_v1_0.017803m	Eucgr.F04195	50191426..50188288	6	OK	2	15
8020	EgrPrx97	Class III Peroxidase	complete	Egrandis_v1_0.017837m	Eucgr.F04198	50216895..50213763	6	OK	2	4
8026	EgrPrx98	Class III Peroxidase	complete	Egrandis_v1_0.017859m	Eucgr.F04267	50899714..50901980	6	OK	3	0
10160	EgrKat01-1	Catalase	complete	Egrandis_v1_0.010394m	Eucgr.F01775	23062046..23067198	6	OK	7	30
10159	EgrKat01-2	Catalase	complete	Egrandis_v1_0.010365m	Eucgr.F01776	23080345..23084988	6	OK	7	34
10158	EgrKat02	Catalase	complete	Egrandis_v1_0.050050m	Eucgr.F01777	23085669..23089724	6	OK	8	3
10161	EgrKat03	Catalase	complete	Egrandis_v1_0.010988m	Eucgr.F03557	44082107..44086350	6	OK	7	24
10186	EgrKat[P]04	Catalase	pseudogene	nd	nd*	44093734..44095779	6	No annotation	3	0
10162	EgrKat[P]05	Catalase	pseudogene	Egrandis_v1_0.049938m	Eucgr.F03561	44118029..44119555	6	Bad prediction (PS)	3	0
10188	EgrKat[P]06	Catalase	pseudogene	nd	nd	44126057..44140664	6	No annotation	6	0
10180	EgrRboh03	Respiratory burst oxidase homolog	complete	Egrandis_v1_0.045742m	Eucgr.F02491	34547463..34551757	6	OK	14	0
10184	Egr1CysPrx[P]01	1-Cysteine peroxiredoxin	pseudogene	nd	nd	36613686..36613074	7	No annotation	1	0
10185	Egr1CysPrx[P]02	1-Cysteine peroxiredoxin	pseudogene	nd	nd	37342925..37341774	7	No annotation	2	0
10150	Egr1CysPrx03	1-Cysteine peroxiredoxin	complete	Egrandis_v1_0.048784m	Eucgr.G02036	37347118..37345714	7	OK	3	0
8050	EgrPrx[P]99	Class III Peroxidase	pseudogene	nd	nd	6893795..6894885	7	No annotation	1	0
8058	EgrPrx100	Class III Peroxidase	complete	Egrandis_v1_0.019477m	Eucgr.G00658	11400375..11397144	7	OK	3	0
8053	EgrPrx[P]101	Class III Peroxidase	pseudogene	nd	nd	24467876..24468103	7	No annotation	0	0
8056	EgrPrx102	Class III Peroxidase	complete	Egrandis_v1_0.045133m	Eucgr.G01637	29545027..29543455	7	OK	2	0
8158	EgrPrx[P]103	Class III Peroxidase	pseudogene	nd	nd	29579974..29580225	7	No annotation	0	0
8051	EgrPrx[P]104	Class III Peroxidase	pseudogene	nd	nd	29585395..29585628	7	No annotation	0	0
8049	EgrPrx105	Class III Peroxidase	complete	Egrandis_v1_0.018505m	Eucgr.G01642	29590670..29592163	7	OK	3	0
8055	EgrPrx[P]106	Class III Peroxidase	pseudogene	nd	nd	40521098..40520719	7	No annotation	1	0
8052	EgrPrx[P]107	Class III Peroxidase	pseudogene	nd	nd	40534706..40534200	7	No annotation	0	0
8059	EgrPrx[P]108	Class III Peroxidase	pseudogene	nd	nd	40765815..40764747	7	No annotation	1	0
8048	EgrPrx109	Class III Peroxidase	complete	Egrandis_v1_0.018499m	Eucgr.G02397	42547927..42546436	7	OK	3	1
8054	EgrPrx110	Class III Peroxidase	complete	Egrandis_v1_0.018542m	Eucgr.G02398	42554282..42552785	7	OK	3	0
8057	EgrPrx[P]111	Class III Peroxidase	pseudogene	nd	nd	43000614..43001108	7	No annotation	0	0
10470	EgrPrx112	Class III Peroxidase	complete	nd	nd	49671487..49670116	7	No annotation	3	1
10469	EgrPrx113	Class III Peroxidase	complete	nd	nd	49689681..49688306	7	No annotation	3	0
10465	EgrPrx114	Class III Peroxidase	complete	nd	nd	49713742..49716206	7	No annotation	3	0
10466	EgrPrx115	Class III Peroxidase	complete	nd	nd	49727152..49729238	7	No annotation	3	0
10467	EgrPrx116	Class III Peroxidase	complete	nd	nd	49734971..49736737	7	No annotation	3	2
10468	EgrPrx117	Class III Peroxidase	complete	nd	nd	49738855..49740401	7	No annotation	3	0
8130	EgrPrx118	Class III Peroxidase	complete	Egrandis_v1_0.042298m	Eucgr.H00887	11023617..11025121	8	OK	1	0
8135	EgrPrx119	Class III Peroxidase	complete	Egrandis_v1_0.018602m	Eucgr.H00888	11027739..11029218	8	OK	1	0
8127	EgrPrx120	Class III Peroxidase	complete	Egrandis_v1_0.051123m	Eucgr.H00889	11032761..11035004	8	Bad prediction (partial 5')	1	0
8136	EgrPrx121	Class III Peroxidase	complete	Egrandis_v1_0.049807m	Eucgr.H00890	11061403..11060170	8	Bad prediction (partial 3')	1	0
10511	EgrPrx122	Class III Peroxidase	complete	Egrandis_v1_0.041562m	Eucgr.H00891	11066591..11065327	8	OK	1	0
8128	EgrPrx123	Class III Peroxidase	complete	Egrandis_v1_0.023465m	Eucgr.H01218	14646147..14643307	8	Bad prediction (partial 3')	3	0
10509	EgrPrx124	Class III Peroxidase	complete	nd	nd	25676083..25677308	8	No annotation	3	0
8132	EgrPrx125	Class III Peroxidase	complete	Egrandis_v1_0.040155m	Eucgr.H03666	53745833..53744206	8	OK	3	0
8133	EgrPrx126	Class III Peroxidase	complete	Egrandis_v1_0.047140m	Eucgr.H03667	53795377..53793719	8	OK	3	0
8131	EgrPrx[P]127	Class III Peroxidase	pseudogene	Egrandis_v1_0.041389m	Eucgr.H03668	53802268..53800020	8	Bad prediction (partial 3', frame shift in it)	3	0
8137	EgrPrx[P]128	Class III Peroxidase	pseudogene	Egrandis_v1_0.050016m	Eucgr.H03669	53810226..53808637	8	Bad prediction (partial 3', frame shift and stop codon)	3	0
8138	EgrPrx129	Class III Peroxidase	complete	Egrandis_v1_0.051276m	Eucgr.H03910	56858176..56856248	8	Bad prediction (partial 3')	2	1
8134	EgrPrx130	Class III Peroxidase	complete	Egrandis_v1_0.053544m	Eucgr.H03915	56899843..56897936	8	Bad prediction (partial 3')	2	0
8129	EgrPrx131	Class III Peroxidase	complete	Egrandis_v1_0.019415m	Eucgr.H04063	58503710..58505181	8	OK	3	0
10460	EgrPrx132	Class III Peroxidase	complete	nd	nd	67851826..67850182	8	No annotation	2	0
10172	EgrGPx08	Plant glutathione peroxidase	complete	Egrandis_v1_0.037963m	Eucgr.H01518	18046578..18042355	8	OK	5	0
10176	EgrRboh04	Respiratory burst oxidase homolog	complete	Egrandis_v1_0.002292m	Eucgr.H04514	64437076..64441303	8	OK	11	0
8041	EgrAPx09	Ascorbate peroxidase	complete	Egrandis_v1_0.021866m	Eucgr.I01408	24537877..24533762	9	OK	8	5
8037	EgrPrx133	Class III Peroxidase	complete	Egrandis_v1_0.019276m	Eucgr.I00020	255362..257067	9	OK	3	1
8036	EgrPrx134	Class III Peroxidase	complete	Egrandis_v1_0.019168m	Eucgr.I00717	15058674..15060416	9	OK	3	7
8040	EgrPrx135	Class III Peroxidase	complete	Egrandis_v1_0.019001m	Eucgr.I01176	22754801..22753153	9	OK	3	0
8038	EgrPrx136	Class III Peroxidase	complete	Egrandis_v1_0.049101m	Eucgr.I02385	34490498..34491481	9	OK	0	0
10485	EgrPrx137	Class III Peroxidase	complete	nd	nd	34549889..34548323	9	No annotation	2	0
8013	EgrPrx138	Class III Peroxidase	complete	Egrandis_v1_0.018939m	Eucgr.I02673	37896586..37898191	9	OK	2	1
8200	EgrPrx[P]139	Class III Peroxidase	pseudogene	nd	nd	37899539..37903936	9	No annotation	2	0
8203	EgrPrx140	Class III Peroxidase	complete	nd	nd	37905231..37905659	9	No annotation	0	0
8204	EgrPrx[P]141	Class III Peroxidase	pseudogene	nd	nd	37907416..37907106	9	No annotation	0	0
8156	EgrPrx[P]142	Class III Peroxidase	pseudogene	nd	nd	38217451..38216853	9	No annotation	2	0
8139	EgrPrx[P]143	Class III Peroxidase	pseudogene	Egrandis_v1_0.050432m	Eucgr.I02714	38220537..38219901	9	Bad prediction (PS)	2	0
8157	EgrPrx144	Class III Peroxidase	complete	nd	nd	38231920..38230678	9	No annotation	2	0
8123	EgrAPx10	Ascorbate peroxidase	complete	Egrandis_v1_0.024164m	Eucgr.J00965	10501325..10503734	10	OK	8	12
8119	EgrAPx11	Ascorbate peroxidase	complete	Egrandis_v1_0.023151m	Eucgr.J02463	30780527..30778300	10	OK	8	0
10507	EgrPrx145	Class III Peroxidase	complete	nd	nd	1616110..1614107	10	No annotation	3	0
8115	EgrPrx146	Class III Peroxidase	complete	Egrandis_v1_0.045364m	Eucgr.J00503	5368615..5369907	10	OK	3	0
10474	EgrPrx[P]147	Class III Peroxidase	pseudogene	nd	nd	13116644..13115397	10	No annotation	3	0
10475	EgrPrx148	Class III Peroxidase	complete	nd	nd	13149903..13148612	10	No annotation	3	0
8121	EgrPrx149	Class III Peroxidase	complete	Egrandis_v1_0.043998m	Eucgr.J01614	21072668..21073824	10	OK	1	0
8117	EgrPrx150	Class III Peroxidase	complete	Egrandis_v1_0.038812m	Eucgr.J01615	21077223..21078296	10	Bad prediction (Extra PS')	1	1
8126	EgrPrx151	Class III Peroxidase	complete	Egrandis_v1_0.042753m	Eucgr.J01616	21088383..21089626	10	Bad prediction (partial 5')	1	0
8113	EgrPrx152	Class III Peroxidase	complete	Egrandis_v1_0.053237m	Eucgr.J01617	21093783..21094958	10	Bad prediction (Extra 3')	1	0
8017	EgrPrx153	Class III Peroxidase	complete	Egrandis_v1_0.043784m	Eucgr.J01618	21100468..21101674	10	Bad prediction (partial 5')	1	0
8122	EgrPrx154	Class III Peroxidase	complete	Egrandis_v1_0.046460m	Eucgr.J01619	21110055..21111297	10	Bad prediction (partial 5')	1	0
8116	EgrPrx155	Class III Peroxidase	complete	Egrandis_v1_0.040497m	Eucgr.J02173	27762758..27761739	10	OK	0	0
8120	EgrPrx156	Class III Peroxidase	complete	Egrandis_v1_0.019338m	Eucgr.J02352	29469768..29471990	10	OK	2	0
10484	EgrPrx157	Class III Peroxidase	complete	nd	nd	29713337..29715160	10	No annotation	3	0
8114	EgrPrx158	Class III Peroxidase	complete	Egrandis_v1_0.020027m	Eucgr.J02484	30940600..30938898	10	OK	3	1
8155	EgrPrx[P]159	Class III Peroxidase	pseudogene	nd	nd	31500003..31500826	10	No annotation	2	0
8118	EgrPrx[P]160	Class III Peroxidase	pseudogene	Egrandis_v1_0.052949m	Eucgr.J02563	31505357..31506165	10	Bad prediction (partial 3')	1	0
10174	EgrRboh05	Respiratory burst oxidase homolog	complete	Egrandis_v1_0.001695m	Eucgr.J01662	21605628..21600701	10	OK	11	0
10179	EgrRboh06	Respiratory burst oxidase homolog	complete	Egrandis_v1_0.048935m	Eucgr.J02107	27020495..27024442	10	OK	13	0
10151	Egr2CysPrx01	Typical 2-Cysteine peroxiredoxin	complete	Egrandis_v1_0.022528m	Eucgr.K02606	33812671..33815561	11	OK	6	21
8046	EgrPrx161	Class III Peroxidase	complete	Egrandis_v1_0.026297m	Eucgr.K00806	9209692..9211674	11	Bad prediction (partial 3')	3	1
8044	EgrPrx[P]162	Class III Peroxidase	pseudogene	nd	nd	9213307..9214695	11	No annotation	3	0
8043	EgrPrx163	Class III Peroxidase	complete	Egrandis_v1_0.030892m	Eucgr.K00808	9232135..9234091	11	Bad prediction (partial 5')	3	1
8047	EgrPrx[P]164	Class III Peroxidase	pseudogene	Egrandis_v1_0.050687m	Eucgr.K00809	9235717..9237096	11	Bad prediction (Frame shift, stop and missed PS)	3	0
10482	EgrPrx[P]165	Class III Peroxidase	pseudogene	nd	nd	14144914..14147064	11	No annotation	3	0
10480	EgrPrx[P]166	Class III Peroxidase	pseudogene	nd	nd	15873760..15875414	11	No annotation	2	0
10479	EgrPrx167	Class III Peroxidase	complete	nd	nd	15885446..15887199	11	No annotation	1	0
10478	EgrPrx[P]168	Class III Peroxidase	pseudogene	nd	nd	15903019..15903898	11	No annotation	1	0
10492	EgrPrx169	Class III Peroxidase	complete	nd	nd	15933581..15934950	11	No annotation	2	0
10476	EgrPrx[P]170	Class III Peroxidase	pseudogene	nd	nd	15939346..15938828	11	No annotation	1	0
10477	EgrPrx[P]171	Class III Peroxidase	pseudogene	nd	nd	15943807..15943381	11	No annotation	0	0
10481	EgrPrx[P]172	Class III Peroxidase	pseudogene	nd	nd	15944935..15945947	11	No annotation	2	0
10483	EgrPrx[P]173	Class III Peroxidase	pseudogene	nd	nd	43316798..43316418	11	No annotation	0	0
8045	EgrPrx[P]174	Class III Peroxidase	pseudogene	nd	nd	44860011..44858971	11	No annotation	2	0
10157	EgrDiOx01	Alpha-dioxygenase	complete	Egrandis_v1_0.007021m	Eucgr.K02262	29824025..29828784	11	OK	9	0
10170	EgrGPx09	Plant glutathione peroxidase	complete	Egrandis_v1_0.029066m	Eucgr.K03389	42777125..42774818	11	OK	5	2
10187	EgrKat[P]07	Catalase	pseudogene	nd	nd	10280..11395	215	No annotation	3	0
10163	EgrKat[P]08	Catalase	pseudogene	Egrandis_v1_0.039072m	Eucgr.L01419	17484..19844	215	Bad prediction (PS+Stops)	6	0
10190	EgrKat[P]09	Catalase	pseudogene	nd	nd	28630..29357	215	No annotation	1	0
11169	EgrKat10	Catalase	partial	nd	nd	46737..47436	215	No annotation	1	0
10189	EgrKat11	Catalase	partial	nd	nd	56462..57473	215	No annotation	2	0
8078	EgrPrx176	Class III Peroxidase	partial	Egrandis_v1_0.023548m	Eucgr.L01603	47886..50063	282	Bad prediction (partial 3')	3	0
13479	EgrRboh07	Respiratory burst oxidase homolog	complete	Egrandis_v1_0.002293m	Eucgr.L01771	20701..25358	349	No annotation	13	0
8012	EgrPrx177	Class III Peroxidase	complete	Egrandis_v1_0.018912m	Eucgr.L02460	4213..6306	940	OK	2	3
8029	EgrPrx178	Class III Peroxidase	complete	nd	nd	11150..12743	940	No annotation	2	2
10756	EgrPrx[P]179	Class III Peroxidase	pseudogene	nd	nd	14038..14466	940	No annotation	0	2
10471	EgrPrx[P]180	Class III Peroxidase	pseudogene	nd	nd	4814..5525	1899	No annotation	1	0
12542	EgrPrx66-2*	Class III Peroxidase	partial	nd	nd	nd	nd	PCR	0	0
12541	EgrPrx182*	Class III Peroxidase	partial	nd	nd	nd	nd	PCR	0	0
12538	EgrPrx[P]184*	Class III Peroxidase	pseudogene	nd	nd	nd	nd	PCR	0	0
13680	EgrPrx[P]186*	Class III Peroxidase	pseudogene	nd	nd	nd	nd	PCR	0	0
13731	EgrPrx[P]188*	Class III Peroxidase	pseudogene	nd	nd	nd	nd	PCR	0	0
11008	EgrPrx[P]190*	Class III Peroxidase	pseudogene	nd	nd	nd	nd	PCR	0	0
11352	EgrPrx191*	Class III Peroxidase	complete	nd	nd	nd	nd	PCR	2	1
11353	EgrPrx192*	Class III Peroxidase	complete	nd	nd	nd	nd	PCR	4	0
12536	EgrPrx194*	Class III Peroxidase	partial	nd	nd	nd	nd	PCR	0	0
12537	EgrPrx195*	Class III Peroxidase	partial	nd	nd	nd	nd	PCR	1	1
13308	EgrPrx[P]197*	Class III Peroxidase	pseudogene	nd	nd	nd	nd	PCR	0	0
12544	EgrPrx200*	Class III Peroxidase	partial	nd	nd	nd	nd	PCR	1	0
12534	EgrGPx[P]10*	Plant glutathione peroxidase	pseudogene	nd	nd	nd	nd	PCR	0	0
12540	EgrKat[P]12*	Catalase	pseudogene	nd	nd	nd	nd	PCR	0	0
12545	EgrKat13*	Catalase	partial	nd	nd	nd	nd	PCR	1	0

## Sheet: Table S3
Table S3. List of ROS genes in E. camaldulensis.
The RedOxiBase ID, gene name, Kazusa nomenclatures, family, gene status, quality of annotation, intron number and the EST number are displayed. Ok: the sequence is correctly annotated; bad prediction: the sequence is badly predicted. Partial 3’/5’: Only 3’/5’ end has been annotated; PS: Partial sequence without both 3' and 5' ends; No annotation: no annotation has been found from Kazusa; *: genes…
RedOxiBase ID	Gene Name	Kazusa Name	Family (Sub-family)	Status	Annotation	No. of Introns	No. of ESTs
12570	Ecam1CysPrx[P]01*	nd	1-Cysteine peroxiredoxin	pseudogene	PCR	0	0
10603	Ecam1CysPrx[P]02	EcC045038.20	1-Cysteine peroxiredoxin	pseudogene	Bad prediction (3' with stop in frame)	3	0
10601	Ecam1CysPrx03-1	nd	1-Cysteine peroxiredoxin	complete	No annotation	3	0
10615	Ecam1CysPrx03-2	EcC054495.30	1-Cysteine peroxiredoxin	complete	OK	3	0
10625	Ecam2CysPrx01	EcS630235.10	Typical 2-Cysteine peroxiredoxin	partial	Bad prediction (PS)	0	8
10238	EcamAPx01	EcC053697.60	Ascorbate peroxidase	complete	OK	7	0
10636	EcamAPx[P]02	nd	Ascorbate peroxidase	pseudogene	No annotation	0	0
10237	EcamAPx03	EcC013874.30	Ascorbate peroxidase	complete	OK	7	20
10376	EcamAPx[P]05	EcS763192.10	Ascorbate peroxidase	pseudogene	Bad prediction (Partial 5')	2	0
10243	EcamAPx06	EcS615558.10	Ascorbate peroxidase	partial	Bad prediction (Short PS)	1	0
10239	EcamAPx07	EcC038189.20	Ascorbate peroxidase	partial	Bad prediction (Partial 3')	8	0
10425	EcamAPx08	EcC031756.30	Ascorbate peroxidase	partial	Bad prediction (Partial 3')	10	0
10236	EcamAPx09	EcC001245.40	Ascorbate peroxidase	partial	Bad prediction (PS is missing)	6	7
10234	EcamAPx10	EcC001124.20	Ascorbate peroxidase	complete	OK	7	11
10246	EcamAPx11	EcS769027.10	Ascorbate peroxidase	partial	Bad prediction (Partial 3')	8	0
10235	EcamAPx-R	EcC049908.20	Ascorbate peroxidase related	complete	OK	9	0
10446	EcamAPx-R[P]	EcC002525.10	Ascorbate peroxidase related	pseudogene	Bad prediction (Bad 5')	3	0
10334	EcamPrx01	EcC005929.10	Class III peroxidase	complete	OK	3	0
12565	EcamPrx02*	nd	Class III peroxidase	partial	PCR	1	0
10757	EcamPrx[P]03	nd	Class III peroxidase	pseudogene	No annotation	1	0
10251	EcamPrx04	EcC002566.20	Class III peroxidase	complete	OK	3	0
10388	EcamPrx05	EcC012499.10	Class III peroxidase	partial	Bad prediction (Partial 5')	2	0
10445	EcamPrx[P]06	EcC012499.40	Class III peroxidase	pseudogene	Bad prediction (Stops in frame; PS is missing)	3	0
10316	EcamPrx[P]07	nd	Class III peroxidase	pseudogene	No annotation	1	0
10410	EcamPrx08	EcC022468.20	Class III peroxidase	partial	Bad prediction (Partial 5')	2	0
10389	EcamPrx09	EcC012499.70	Class III peroxidase	complete	OK	4	0
10447	EcamPrx[P]10	EcC012499.50	Class III peroxidase	pseudogene	Bad prediction (Stops in frame)	3	0
10442	EcamPrx[P]11	EcC010280.10	Class III peroxidase	pseudogene	Bad prediction (3' end with stop in frame)	0	0
10252	EcamPrx12	EcC002566.30	Class III peroxidase	complete	OK	3	0
10293	EcamPrx13	EcC050829.50	Class III peroxidase	partial	Bad prediction (Partial 3')	0	0
12555	EcamPrx[P]14*	nd	Class III peroxidase	pseudogene	PCR	0	0
10292	EcamPrx15	EcC050829.30	Class III peroxidase	complete	OK	3	0
10291	EcamPrx16	EcC050829.20	Class III peroxidase	complete	OK	3	0
10395	EcamPrx17	EcC017005.10	Class III peroxidase	partial	Bad prediction (Partial 3')	3	0
10339	EcamPrx18	EcC068729.10	Class III peroxidase	partial	Bad prediction (PS is missing)	0	0
10277	EcamPrx20	EcC045726.10	Class III peroxidase	complete	Bad prediction (Partial 3')	3	0
10405	EcamPrx21	EcC020909.20	Class III peroxidase	complete	OK	3	2
10423	EcamPrx22	EcC030597.20	Class III peroxidase	complete	OK	3	2
10383	EcamPrx23	EcC009480.10	Class III peroxidase	complete	OK	3	2
10274	EcamPrx24	EcC044835.50	Class III peroxidase	complete	OK	3	0
10524	EcamPrx25	nd	Class III peroxidase	complete	No annotation	3	0
10259	EcamPrx26	EcC035816.20	Class III peroxidase	complete	OK	2	0
10283	EcamPrx29	EcC048378.10	Class III peroxidase	partial	Bad prediction (Partial 3')	3	0
10365	EcamPrx30	EcS671831.10	Class III peroxidase	partial	Bad prediction (Partial 3')	0	0
10393	EcamPrx31	EcC015286.10	Class III peroxidase	complete	OK	2	0
10366	EcamPrx32	EcS721141.10	Class III peroxidase	partial	Bad prediction (Partial 3')	0	0
10372	EcamPrx33	EcS739446.10	Class III peroxidase	partial	Bad prediction (PS)	1	0
12556	EcamPrx[P]34*	nd	Class III peroxidase	pseudogene	PCR	0	0
10401	EcamPrx35	EcC020352.20	Class III peroxidase	partial	Bad prediction (Partial 3')	0	0
10380	EcamPrx36	EcS776350.10	Class III peroxidase	partial	Bad prediction (Partial 5')	1	0
10363	EcamPrx38	EcS621318.10	Class III peroxidase	partial	Bad prediction (PS)	1	0
10346	EcamPrx39	EcC030987.10	Class III peroxidase	complete	OK	3	0
12557	EcamPrx[P]40*	nd	Class III peroxidase	pseudogene	PCR	1	0
10338	EcamPrx41	EcC066104.10	Class III peroxidase	partial	Bad prediction (Partial 3')	0	0
10456	EcamPrx[P]42	EcC022949.20	Class III peroxidase	pseudogene	Bad prediction (Stops in frame)	3	0
10417	EcamPrx43	EcC027461.40	Class III peroxidase	complete	OK	3	4
10276	EcamPrx44	EcC045690.10	Class III peroxidase	complete	OK	4	2
10411	EcamPrx45	EcC022949.30	Class III peroxidase	complete	OK	3	1
10457	EcamPrx[P]46	EcC023248.20	Class III peroxidase	pseudogene	Bad prediction (3' end with stop in frame)	1	0
10295	EcamPrx[P]47	EcC050920.30	Class III peroxidase	pseudogene	Bad prediction (Partial 3')	1	0
10294	EcamPrx48	EcC050920.20	Class III peroxidase	complete	OK	1	0
10430	EcamPrx[P]49	EcC034880.30	Class III peroxidase	pseudogene	Bad prediction (3' end with stop in frame)	0	0
10304	EcamPrx50	EcC053631.10	Class III peroxidase	complete	OK	3	0
10269	EcamPrx51	EcC002968.20	Class III peroxidase	complete	OK	3	0
10261	EcamPrx52	EcC002968.10	Class III peroxidase	partial	Bad prediction (Partial 3')	0	0
10387	EcamPrx53	EcC011827.10	Class III peroxidase	complete	OK	3	0
10349	EcamPrx54	EcS742163.10	Class III peroxidase	partial	Bad prediction (Partial 5')	3	0
10391	EcamPrx55	EcC014837.10	Class III peroxidase	complete	Bad prediction (Partial 3')	3	0
10298	EcamPrx56	EcC051147.30	Class III peroxidase	complete	OK	2	0
10454	EcamPrx[P]57	EcC021894.30	Class III peroxidase	pseudogene	Bad prediction (PS, 3' end are missing; Stop in frame)	2	0
10409	EcamPrx58	EcC021894.20	Class III peroxidase	complete	OK	3	0
10285	EcamPrx59	EcC049213.50	Class III peroxidase	partial	Bad prediction (PS is missing)	3	1
10314	EcamPrx60	EcC054231.50	Class III peroxidase	complete	OK	3	0
10273	EcamPrx61	EcC044360.10	Class III peroxidase	complete	OK	1	0
10256	EcamPrx62	EcC033771.140	Class III peroxidase	complete	OK	3	0
10255	EcamPrx63	EcC033771.130	Class III peroxidase	complete	OK	3	0
10379	EcamPrx65	EcS764278.10	Class III peroxidase	partial	Bad prediction (Partial 3')	1	0
10299	EcamPrx66-1	EcC051478.60	Class III peroxidase	complete	OK	3	0
10352	EcamPrx66-2	EcS539609.10	Class III peroxidase	partial	Bad prediction (PS)	1	0
10260	EcamPrx67	EcC035941.10	Class III peroxidase	complete	OK	3	1
10333	EcamPrx68	EcC059480.10	Class III peroxidase	partial	Bad prediction (Partial 3')	2	1
10306	EcamPrx69	EcC053854.30	Class III peroxidase	complete	OK	3	1
10361	EcamPrx70	EcC007486.10	Class III peroxidase	partial	Bad prediction (Partial 3')	1	1
10301	EcamPrx71	EcC052312.10	Class III peroxidase	complete	OK	3	1
10258	EcamPrx72	EcC035258.50	Class III peroxidase	complete	OK	3	1
10319	EcamPrx73	EcC054690.120	Class III peroxidase	complete	OK	3	0
10250	EcamPrx74	EcC002209.50	Class III peroxidase	complete	OK	2	0
10302	EcamPrx75	EcC052334.20	Class III peroxidase	partial	Bad prediction (Partial 3')	3	4
10394	EcamPrx76	EcC016881.10	Class III peroxidase	partial	Bad prediction (Partial 3')	3	0
12558	EcamPrx77*	nd	Class III peroxidase	partial	PCR	0	0
10318	EcamPrx78	EcC054530.70	Class III peroxidase	complete	OK	2	0
10317	EcamPrx[P]80	EcC054530.50	Class III peroxidase	pseudogene	Bad prediction (Partial 5')	2	0
10438	EcamPrx[P]81	EcC054530.30	Class III peroxidase	pseudogene	Bad prediction (Ps with top in frame)	0	0
10308	EcamPrx82	EcC053919.30	Class III peroxidase	complete	OK	3	1
10307	EcamPrx84	EcC053919.10	Class III peroxidase	complete	OK	3	0
10330	EcamPrx85	EcC055188.30	Class III peroxidase	complete	OK	2	0
10325	EcamPrx86	EcC054753.60	Class III peroxidase	complete	Bad prediction (Partial 3')	3	12
10310	EcamPrx87	EcC053919.50	Class III peroxidase	complete	OK	3	2
12559	EcamPrx88*	nd	Class III peroxidase	partial	PCR	1	2
10431	EcamPrx[P]89	EcC039502.20	Class III peroxidase	pseudogene	Bad prediction (5' with top in frame)	3	0
10336	EcamPrx[P]90	EcC064667.10	Class III peroxidase	pseudogene	Bad prediction (Partial 3')	0	0
10263	EcamPrx91	EcC037392.50	Class III peroxidase	complete	OK	3	0
10257	EcamPrx92	EcC034702.10	Class III peroxidase	complete	OK	3	1
10248	EcamPrx93	EcC001311.10	Class III peroxidase	complete	OK	3	0
10370	EcamPrx94	EcS739179.10	Class III peroxidase	complete	Bad prediction (PS)	2	0
10287	EcamPrx95	EcC049713.20	Class III peroxidase	complete	OK	3	0
10427	EcamPrx96	EcC032675.30	Class III peroxidase	complete	OK	2	13
10426	EcamPrx97	EcC032675.10	Class III peroxidase	complete	Bad prediction (Extra 5')	2	5
10315	EcamPrx98	EcC005381.20	Class III peroxidase	partial	Bad prediction (Partial 3')	2	0
10429	EcamPrx[P]99	EcC032928.10	Class III peroxidase	pseudogene	Bad prediction (Ps with top in frame)	2	0
10345	EcamPrx100	EcC079626.10	Class III peroxidase	complete	Bad prediction (Partial 5')	2	0
12560	EcamPrx[P]101*	nd	Class III peroxidase	pseudogene	PCR	0	0
10272	EcamPrx102	EcC043921.10	Class III peroxidase	partial	Bad prediction (Partial 5')	2	0
10329	EcamPrx103	EcC055166.200	Class III peroxidase	partial	Bad prediction (Partial 3')	2	0
10396	EcamPrx[P]104	EcC017091.10	Class III peroxidase	pseudogene	Bad prediction (Partial 3')	0	0
10271	EcamPrx105	EcC041066.20	Class III peroxidase	complete	OK	3	0
12569	EcamPrx[P]106*	nd	Class III peroxidase	pseudogene	PCR	1	0
12561	EcamPrx[P]107*	nd	Class III peroxidase	pseudogene	PCR	0	0
10397	EcamPrx[P]108	EcC017553.10	Class III peroxidase	pseudogene	Bad prediction (PS)	0	0
10328	EcamPrx109	EcC055166.190	Class III peroxidase	complete	OK	3	2
12562	EcamPrx110*	nd	Class III peroxidase	partial	PCR	0	0
10398	EcamPrx[P]111	EcC017553.30	Class III peroxidase	pseudogene	Bad prediction (Partial 5')	0	0
10320	EcamPrx112	EcC054713.120	Class III peroxidase	complete	Bad prediction (Partial 3')	3	0
10323	EcamPrx113	EcC054713.90	Class III peroxidase	complete	Bad prediction (Partial 3')	3	27
10321	EcamPrx114	EcC054713.50	Class III peroxidase	complete	OK	3	0
10322	EcamPrx115	EcC054713.70	Class III peroxidase	complete	Bad prediction (Partial 3')	3	0
10759	EcamPrx[P]117	nd	Class III peroxidase	pseudogene	No annotation	3	0
10350	EcamPrx118	EcS525715.10	Class III peroxidase	partial	Bad prediction (Partial 3')	0	0
10403	EcamPrx119	EcC020708.40	Class III peroxidase	complete	OK	1	0
10303	EcamPrx120	EcC052607.20	Class III peroxidase	complete	OK	1	0
10312	EcamPrx121	EcC054062.70	Class III peroxidase	complete	Bad prediction (Partial 5')	0	5
10311	EcamPrx122	EcC054062.60	Class III peroxidase	complete	OK	1	0
10422	EcamPrx123	EcC030196.10	Class III peroxidase	complete	OK	3	0
10373	EcamPrx124	EcS739682.10	Class III peroxidase	complete	OK	4	0
10324	EcamPrx125	EcC005574.10	Class III peroxidase	partial	Bad prediction (Ps is missing)	3	0
10369	EcamPrx126	EcC008302.10	Class III peroxidase	partial	Bad prediction (Partial 3')	3	0
10448	EcamPrx[P]128	EcC012563.20	Class III peroxidase	pseudogene	Bad prediction (Ps with stop in frame)	3	0
10282	EcamPrx129-1	EcC047238.20	Class III peroxidase	complete	OK	1	1
10300	EcamPrx129-2	EcC051620.20	Class III peroxidase	complete	Bad prediction (Partial 3')	2	0
10254	EcamPrx130	EcC033544.20	Class III peroxidase	complete	OK	2	1
10290	EcamPrx131	EcC049934.20	Class III peroxidase	complete	OK	3	0
10253	EcamPrx132	EcC032996.20	Class III peroxidase	complete	OK	2	0
10421	EcamPrx133	EcC030049.30	Class III peroxidase	complete	Bad prediction (Partial 3')	3	0
10418	EcamPrx134	EcC028663.10	Class III peroxidase	partial	Bad prediction (PS)	1	1
10402	EcamPrx135	EcC020669.20	Class III peroxidase	partial	Bad prediction (Partial 5')	2	0
10313	EcamPrx136	EcC054207.60	Class III peroxidase	complete	OK	0	0
10400	EcamPrx137	EcC019860.10	Class III peroxidase	partial	Bad prediction (Ps is missing)	2	2
12552	EcamPrx[P]140*	nd	Class III peroxidase	pseudogene	PCR	0	0
10348	EcamPrx[P]141	EcS514244.10	Class III peroxidase	pseudogene	Bad prediction (PS)	0	0
10439	EcamPrx[P]142	EcS586681.10	Class III peroxidase	pseudogene	Bad prediction (Ps with stop in frame)	3	0
12553	EcamPrx[P]143*	nd	Class III peroxidase	pseudogene	PCR	0	0
10326	EcamPrx144	EcC054805.300	Class III peroxidase	partial	Bad prediction (Partial 5')	2	0
10327	EcamPrx146	EcC055146.20	Class III peroxidase	complete	OK	3	0
10358	EcamPrx[P]147	EcS568817.10	Class III peroxidase	pseudogene	Bad prediction (PS)	3	0
10399	EcamPrx148	EcC019238.40	Class III peroxidase	partial	Bad prediction (Partial 5')	3	0
10384	EcamPrx149	EcC009668.10	Class III peroxidase	partial	Bad prediction (Partial 3')	0	0
10267	EcamPrx150	EcC040032.10	Class III peroxidase	complete	Bad prediction (Partial 5')	1	0
10354	EcamPrx151	EcC007176.10	Class III peroxidase	complete	OK	1	0
10414	EcamPrx152	EcC026645.10	Class III peroxidase	complete	Bad prediction (Stop is missing)	1	0
10406	EcamPrx153	EcC021140.20	Class III peroxidase	partial	Bad prediction (Partial 3')	0	0
10280	EcamPrx154	EcC045991.20	Class III peroxidase	partial	Bad prediction (Partial 5')	0	0
10296	EcamPrx156	EcC050938.20	Class III peroxidase	complete	OK	2	0
10407	EcamPrx157	EcC021489.10	Class III peroxidase	complete	OK	3	0
10286	EcamPrx158	EcC049645.20	Class III peroxidase	complete	OK	3	2
10436	EcamPrx[P]159	EcC052984.10	Class III peroxidase	pseudogene	Bad prediction (Partial 3')	1	0
10433	EcamPrx[P]160	EcC049690.10	Class III peroxidase	pseudogene	Bad prediction (5' with stop in frame)	1	0
10459	EcamPrx[P]162	EcC029221.10	Class III peroxidase	pseudogene	Bad prediction (PS, 5' end are missing; Stop in frame)	3	0
10419	EcamPrx163	EcC029221.30	Class III peroxidase	complete	OK	3	0
10377	EcamPrx[P]166	EcS764190.10	Class III peroxidase	pseudogene	Bad prediction (Partial 3')	1	0
12563	EcamPrx167*	nd	Class III peroxidase	partial	PCR	0	0
10386	EcamPrx[P]169	EcC010500.20	Class III peroxidase	pseudogene	OK	2	0
10385	EcamPrx[P]170	EcC010500.10	Class III peroxidase	pseudogene	Bad prediction (Partial 3')	1	0
10434	EcamPrx[P]171	EcC052562.10	Class III peroxidase	pseudogene	Bad prediction (3' with stop in frame)	0	0
10453	EcamPrx[P]172	EcC020752.90	Class III peroxidase	pseudogene	Bad prediction (3' with stop in frame)	2	0
10443	EcamPrx[P]173	EcC010787.10	Class III peroxidase	pseudogene	Bad prediction (3' with stop in frame)	0	0
12566	EcamPrx[P]174*	nd	Class III peroxidase	pseudogene	PCR	1	0
10408	EcamPrx176	EcC021894.10	Class III peroxidase	complete	OK	3	0
10247	EcamPrx177	EcC000248.20	Class III peroxidase	complete	OK	2	0
10284	EcamPrx178	EcC048808.10	Class III peroxidase	complete	OK	2	0
12564	EcamPrx179*	nd	Class III peroxidase	partial	PCR	0	0
12568	EcamPrx[P]180*	nd	Class III peroxidase	pseudogene	PCR	0	0
10458	EcamPrx[P]182	EcC027461.20	Class III peroxidase	pseudogene	Bad prediction (Stop in frame)	5	0
10428	EcamPrx[P]183	EcC002679.10	Class III peroxidase	pseudogene	Bad prediction (5' with stop in frame)	1	0
10455	EcamPrx[P]184	EcC022949.10	Class III peroxidase	pseudogene	Bad prediction (3' with stop in frame)	0	0
10452	EcamPrx[P]186	EcC020752.60	Class III peroxidase	pseudogene	Bad prediction (Ps with stop in frame)	0	0
10404	EcamPrx188	EcC020752.10	Class III peroxidase	complete	Bad prediction (Partial 5')	2	0
10435	EcamPrx[P]188	EcC052562.20	Class III peroxidase	pseudogene	Bad prediction (3' with stop in frame)	2	0
10441	EcamPrx[P]189	EcS635745.10	Class III peroxidase	pseudogene	Bad prediction (PS, 5' end are missing; Stop in frame)	3	0
10367	EcamPrx[P]190	EcS723577.10	Class III peroxidase	pseudogene	Bad prediction (PS)	0	0
10268	EcamPrx191	EcC040761.10	Class III peroxidase	complete	OK	2	0
10275	EcamPrx192	EcC045496.50	Class III peroxidase	complete	OK	3	1
10390	EcamPrx194	EcC012563.10	Class III peroxidase	partial	Bad prediction (Partial 5')	0	0
10364	EcamPrx195	EcS622794.10	Class III peroxidase	partial	Bad prediction (Partial 5')	0	0
10440	EcamPrx[P]197	EcS596078.10	Class III peroxidase	pseudogene	Bad prediction (Ps with stop in frame)	0	0
10309	EcamPrx198	EcC053919.40	Class III peroxidase	partial	Bad prediction (Partial 3')	2	0
10416	EcamPrx200	EcC027380.40	Class III peroxidase	complete	OK	2	0
10597	EcamDiOx01	EcC038229.10	Alpha-dioxygenase	complete	OK	9	0
10579	EcamGPx01	EcC011920.20	Plant glutathione peroxidase	complete	OK	4	1
10635	EcamGPx02	nd	Plant glutathione peroxidase	partial	No annotation	0	1
10616	EcamGPx03	EcC063374.10	Plant glutathione peroxidase	partial	Bad prediction (Partial 5')	2	4
10634	EcamGPx04	EcS785205.10	Plant glutathione peroxidase	partial	Bad prediction (PS)	2	5
10629	EcamGPx05	EcS722937.10	Plant glutathione peroxidase	complete	OK	4	1
10599	EcamGPx06	EcC043155.30	Plant glutathione peroxidase	partial	Bad prediction (Partial 5')	3	4
10617	EcamGPx[P]07	EcC065728.10	Plant glutathione peroxidase	pseudogene	Bad prediction (3' with stop in frame)	3	0
10585	EcamGPx08	EcC014473.60	Plant glutathione peroxidase	complete	OK	5	0
10637	EcamGPx09	nd	Plant glutathione peroxidase	partial	No annotation	4	2
10577	EcamGPx[P]10	EcC007915.40	Plant glutathione peroxidase	pseudogene	Bad prediction (Partial 3')	1	0
10606	EcamGPx[P]11	EcC046013.20	Plant glutathione peroxidase	pseudogene	Bad prediction (Ps with stop in frame)	0	0
10592	EcamKat01	EcC020182.10	Catalase	complete	OK	6	9
12571	EcamKat[P]01-2*	nd	Catalase	pseudogene	PCR	0	0
10578	EcamKat02	EcC010367.20	Catalase	partial	Bad prediction (Partial 3')	4	1
10583	EcamKat03	EcC013200.20	Catalase	partial	Bad prediction (Partial 3')	5	1
10576	EcamKat[P]04	EcC005135.10	Catalase	pseudogene	Bad prediction (Partial 3')	7	0
10627	EcamKat[P]05	EcS701803.10	Catalase	pseudogene	Bad prediction (PS)	0	0
10590	EcamKat[P]06	EcC015324.20	Catalase	pseudogene	Bad prediction (PS, ends are missing; Stop in frame)	3	0
10628	EcamKat[P]07	EcS703465.10	Catalase	pseudogene	Bad prediction (PS with stop in frame)	2	0
10593	EcamKat[P]08	EcC023042.10	Catalase	pseudogene	Bad prediction (PS, 5' end are missing; Stop in frame)	6	0
10624	EcamKat09	EcS600718.10	Catalase	partial	Bad prediction (PS)	0	0
12554	EcamKat10*	nd	Catalase	partial	PCR	1	0
10582	EcamKat[P]11	EcC013160.10	Catalase	pseudogene	Bad prediction (PS with stop in frame)	0	0
10595	EcamKat[P]12	EcC028427.10	Catalase	pseudogene	Bad prediction (PS, 5' end are missing; Stop in frame)	3	0
10621	EcamKat13	EcS580411.10	Catalase	partial	Bad prediction (PS)	3	1
10596	EcamPrxII01	EcC030650.10	Atypical 2-Cysteine peroxiredoxin (type II)	complete	Bad prediction (Partial 5')	0	0
10584	EcamPrxII02	EcC014359.10	Atypical 2-Cysteine peroxiredoxin (type II)	complete	OK	4	0
10609	EcamPrxII03	EcC051856.20	Atypical 2-Cysteine peroxiredoxin (type II)	complete	OK	2	7
10633	EcamPrxQ01	EcS771313.10	Atypical 2-Cysteine peroxiredoxin (type Q)	complete	Bad prediction (Partial 3')	3	0
10618	EcamRboh01	EcS536697.10	Respiratory burst oxidase homolog	partial	Bad prediction (Partial 3')	13	0
10610	EcamRboh02	EcC052584.10	Respiratory burst oxidase homolog	complete	Bad prediction (Extra 5')	14	0
10580	EcamRboh03	EcC012018.20	Respiratory burst oxidase homolog	partial	Bad prediction (PS is missing)	10	0
10607	EcamRboh04	EcC047485.20	Respiratory burst oxidase homolog	complete	OK	11	0
10614	EcamRboh05	EcC054072.70	Respiratory burst oxidase homolog	partial	Bad prediction (Partial 3')	8	2
10575	EcamRboh06	EcC001135.20	Respiratory burst oxidase homolog	complete	Bad prediction (Bad 5' end)	13	0
10611	EcamRboh07	EcC054056.10	Respiratory burst oxidase homolog	partial	Bad prediction (Partial 3')	12	0

## Sheet: Table S4
Table S4. List of ROS genes in E. globulus.
The RedOxiBase ID, gene name, family, gene status, intron number and the EST number are displayed.*: genes detected by PCR instrument but missed in genomic and EST data; nd: not detected. The isoforms were annotated from sources below: genomic sequence project, EST database, experimental detection.
RedOxiBase ID	Gene Name	Family (Sub-family)	Status	No. of Introns	No. of ESTs
11046	Egl1CysPrx[P]01	1-Cysteine peroxiredoxin	pseudogene	1	0
11047	Egl1CysPrx[P]02	1-Cysteine peroxiredoxin	pseudogene	2	0
11044	Egl1CysPrx03-1	1-Cysteine peroxiredoxin	partial	3	0
11045	Egl1CysPrx03-2	1-Cysteine peroxiredoxin	partial	4	0
11063	Egl2CysPrx01	Typical 2-Cysteine peroxiredoxin	complete	6	4
8440	EglAPx01	Ascorbate peroxidase	complete	nd	2
12547	EglAPx[P]02*	Ascorbate peroxidase	pseudogene	0	0
8439	EglAPx03	Ascorbate peroxidase	complete	nd	8
8442	EglAPx[P]04	Ascorbate peroxidase	pseudogene	nd	0
8445	EglAPx[P]05	Ascorbate peroxidase	pseudogene	2	0
8444	EglAPx[P]06	Ascorbate peroxidase	pseudogene	nd	0
8435	EglAPx07	Ascorbate peroxidase	complete	nd	5
8441	EglAPx08	Ascorbate peroxidase	complete	nd	4
8437	EglAPx09	Ascorbate peroxidase	complete	nd	0
8438	EglAPx10	Ascorbate peroxidase	complete	nd	10
8443	EglAPx11	Ascorbate peroxidase	complete	nd	0
8436	EglAPx-R	Ascorbate peroxidase related	complete	nd	0
10824	EglPrx01	Class III peroxidase	partial	3	0
10825	EglPrx02	Class III peroxidase	partial	3	0
10826	EglPrx[P]03	Class III peroxidase	pseudogene	1	0
10827	EglPrx04	Class III peroxidase	partial	3	0
10828	EglPrx05	Class III peroxidase	partial	4	0
10829	EglPrx[P]06	Class III peroxidase	pseudogene	nd	0
10830	EglPrx[P]07	Class III peroxidase	pseudogene	2	0
10831	EglPrx08	Class III peroxidase	complete	nd	0
10832	EglPrx09	Class III peroxidase	complete	3	0
10833	EglPrx[P]10	Class III peroxidase	pseudogene	nd	0
10834	EglPrx[P]11	Class III peroxidase	pseudogene	3	0
10835	EglPrx12	Class III peroxidase	complete	5	0
10836	EglPrx13	Class III peroxidase	partial	5	0
10837	EglPrx[P]14	Class III peroxidase	pseudogene	2	0
10838	EglPrx15	Class III peroxidase	complete	3	0
10839	EglPrx16	Class III peroxidase	complete	3	0
11359	EglPrx17	Class III peroxidase	partial	2	0
10841	EglPrx18	Class III peroxidase	partial	2	0
10842	EglPrx20	Class III peroxidase	partial	3	0
10843	EglPrx21	Class III peroxidase	complete	3	0
10846	EglPrx22	Class III peroxidase	partial	3	0
10844	EglPrx24	Class III peroxidase	complete	3	0
10847	EglPrx25	Class III peroxidase	complete	3	0
10848	EglPrx26	Class III peroxidase	complete	nd	0
10849	EglPrx[P]27	Class III peroxidase	pseudogene	5	0
10851	EglPrx28	Class III peroxidase	partial	0	0
10852	EglPrx29	Class III peroxidase	complete	3	0
10853	EglPrx[P]30	Class III peroxidase	pseudogene	2	0
10854	EglPrx31	Class III peroxidase	complete	nd	0
10855	EglPrx32	Class III peroxidase	complete	2	0
10856	EglPrx33	Class III peroxidase	partial	nd	0
10857	EglPrx[P]34	Class III peroxidase	pseudogene	1	0
10858	EglPrx35	Class III peroxidase	partial	5	0
10859	EglPrx36	Class III peroxidase	complete	3	0
10860	EglPrx38	Class III peroxidase	partial	4	0
10862	EglPrx[P]40	Class III peroxidase	pseudogene	1	0
10863	EglPrx41	Class III peroxidase	partial	2	0
10864	EglPrx[P]42	Class III peroxidase	pseudogene	4	0
10865	EglPrx43	Class III peroxidase	complete	nd	0
10866	EglPrx44	Class III peroxidase	complete	3	0
10867	EglPrx45	Class III peroxidase	complete	3	0
10868	EglPrx[P]46	Class III peroxidase	pseudogene	1	0
10870	EglPrx[P]47	Class III peroxidase	pseudogene	nd	0
10871	EglPrx48	Class III peroxidase	complete	nd	0
10872	EglPrx[P]49	Class III peroxidase	pseudogene	1	0
10874	EglPrx51	Class III peroxidase	complete	nd	0
10873	EglPrx52	Class III peroxidase	complete	3	0
10875	EglPrx53	Class III peroxidase	complete	3	0
10876	EglPrx54	Class III peroxidase	complete	3	0
10877	EglPrx55	Class III peroxidase	complete	3	0
10878	EglPrx56	Class III peroxidase	complete	2	0
10879	EglPrx[P]57	Class III peroxidase	pseudogene	3	0
10880	EglPrx58	Class III peroxidase	partial	2	0
10881	EglPrx59	Class III peroxidase	complete	3	0
10882	EglPrx60	Class III peroxidase	complete	3	0
10883	EglPrx61	Class III peroxidase	complete	nd	0
10884	EglPrx62	Class III peroxidase	complete	3	0
10885	EglPrx63	Class III peroxidase	partial	nd	0
10886	EglPrx64	Class III peroxidase	partial	2	0
10887	EglPrx65	Class III peroxidase	partial	2	0
10888	EglPrx66	Class III peroxidase	complete	3	1
12551	EglPrx66-2*	Class III peroxidase	partial	0	0
10889	EglPrx67	Class III peroxidase	complete	3	0
10890	EglPrx68	Class III peroxidase	complete	nd	0
10891	EglPrx69	Class III peroxidase	complete	3	0
10892	EglPrx70	Class III peroxidase	complete	nd	0
10893	EglPrx71	Class III peroxidase	complete	nd	2
10894	EglPrx72	Class III peroxidase	complete	3	2
10895	EglPrx73	Class III peroxidase	complete	nd	0
10896	EglPrx74	Class III peroxidase	complete	nd	0
10897	EglPrx75	Class III peroxidase	complete	nd	2
10898	EglPrx76	Class III peroxidase	complete	3	0
10899	EglPrx[P]77	Class III peroxidase	pseudogene	1	0
10900	EglPrx[P]78	Class III peroxidase	pseudogene	1	0
10901	EglPrx[P]79	Class III peroxidase	pseudogene	1	0
10902	EglPrx[P]80	Class III peroxidase	pseudogene	1	0
10903	EglPrx81	Class III peroxidase	complete	nd	0
10904	EglPrx82	Class III peroxidase	complete	nd	0
10905	EglPrx83	Class III peroxidase	partial	nd	0
10906	EglPrx84	Class III peroxidase	partial	nd	0
10907	EglPrx85	Class III peroxidase	complete	nd	0
10908	EglPrx86	Class III peroxidase	complete	3	2
10909	EglPrx87	Class III peroxidase	complete	3	0
10910	EglPrx88	Class III peroxidase	partial	2	0
10911	EglPrx[P]90	Class III peroxidase	pseudogene	3	0
10912	EglPrx91	Class III peroxidase	complete	3	0
10913	EglPrx92	Class III peroxidase	partial	nd	0
10914	EglPrx93	Class III peroxidase	complete	3	0
10915	EglPrx94	Class III peroxidase	complete	2	0
10916	EglPrx95	Class III peroxidase	complete	nd	0
10917	EglPrx96	Class III peroxidase	complete	2	6
10918	EglPrx97	Class III peroxidase	complete	2	0
10919	EglPrx98	Class III peroxidase	complete	3	0
10920	EglPrx[P]99	Class III peroxidase	pseudogene	2	0
10921	EglPrx100	Class III peroxidase	complete	nd	0
10922	EglPrx[P]101	Class III peroxidase	pseudogene	2	0
10923	EglPrx102	Class III peroxidase	complete	nd	0
10924	EglPrx[P]103	Class III peroxidase	pseudogene	1	0
10925	EglPrx[P]104	Class III peroxidase	pseudogene	1	0
10926	EglPrx105	Class III peroxidase	complete	nd	0
10927	EglPrx[P]106	Class III peroxidase	pseudogene	0	0
10928	EglPrx[P]107	Class III peroxidase	pseudogene	nd	0
10929	EglPrx[P]108	Class III peroxidase	pseudogene	1	0
10930	EglPrx109	Class III peroxidase	partial	3	0
10931	EglPrx110	Class III peroxidase	complete	nd	0
10932	EglPrx[P]111	Class III peroxidase	pseudogene	nd	0
10933	EglPrx112	Class III peroxidase	complete	3	0
10934	EglPrx113	Class III peroxidase	complete	3	2
10935	EglPrx114	Class III peroxidase	complete	3	1
10936	EglPrx115	Class III peroxidase	complete	nd	0
10937	EglPrx117	Class III peroxidase	complete	3	0
10938	EglPrx118	Class III peroxidase	complete	1	0
10939	EglPrx119	Class III peroxidase	complete	nd	0
10940	EglPrx120	Class III peroxidase	complete	1	0
10941	EglPrx121	Class III peroxidase	complete	nd	0
10942	EglPrx122	Class III peroxidase	complete	2	0
10943	EglPrx123	Class III peroxidase	complete	nd	0
10944	EglPrx124	Class III peroxidase	complete	nd	0
10945	EglPrx125	Class III peroxidase	complete	nd	0
10946	EglPrx126	Class III peroxidase	complete	3	0
10947	EglPrx[P]127	Class III peroxidase	pseudogene	3	0
10948	EglPrx[P]128	Class III peroxidase	pseudogene	nd	0
10949	EglPrx129	Class III peroxidase	complete	2	0
10950	EglPrx130	Class III peroxidase	complete	2	0
10951	EglPrx131	Class III peroxidase	complete	nd	0
10952	EglPrx132	Class III peroxidase	partial	3	0
10953	EglPrx133	Class III peroxidase	complete	3	0
10954	EglPrx134	Class III peroxidase	complete	nd	1
10955	EglPrx135	Class III peroxidase	complete	nd	0
10956	EglPrx136	Class III peroxidase	complete	nd	0
10957	EglPrx137	Class III peroxidase	complete	3	1
10958	EglPrx138	Class III peroxidase	complete	2	0
10959	EglPrx[P]139	Class III peroxidase	pseudogene	3	0
12549	EglPrx[P]140*	Class III peroxidase	pseudogene	0	0
10960	EglPrx[P]141	Class III peroxidase	pseudogene	0	0
10961	EglPrx[P]142	Class III peroxidase	pseudogene	3	0
10962	EglPrx[P]143	Class III peroxidase	pseudogene	1	0
10963	EglPrx144	Class III peroxidase	partial	3	0
10964	EglPrx145	Class III peroxidase	complete	nd	0
10965	EglPrx146	Class III peroxidase	complete	3	0
10966	EglPrx[P]147	Class III peroxidase	pseudogene	3	0
10967	EglPrx148	Class III peroxidase	complete	nd	0
10968	EglPrx149	Class III peroxidase	complete	nd	0
10969	EglPrx150	Class III peroxidase	partial	3	0
10970	EglPrx151	Class III peroxidase	complete	nd	0
10971	EglPrx152	Class III peroxidase	complete	nd	0
10972	EglPrx153	Class III peroxidase	complete	nd	0
10973	EglPrx154	Class III peroxidase	complete	1	0
10974	EglPrx155	Class III peroxidase	partial	2	0
10975	EglPrx156	Class III peroxidase	complete	2	0
10976	EglPrx157	Class III peroxidase	complete	3	0
10977	EglPrx158	Class III peroxidase	complete	3	0
10978	EglPrx[P]159	Class III peroxidase	pseudogene	3	0
10979	EglPrx[P]160	Class III peroxidase	pseudogene	1	0
10980	EglPrx161	Class III peroxidase	complete	nd	0
10981	EglPrx[P]162	Class III peroxidase	pseudogene	3	0
10982	EglPrx163	Class III peroxidase	complete	nd	0
10983	EglPrx[P]164	Class III peroxidase	pseudogene	3	0
10984	EglPrx[P]165	Class III peroxidase	pseudogene	3	0
10985	EglPrx[P]166	Class III peroxidase	pseudogene	2	0
10986	EglPrx167	Class III peroxidase	partial	1	0
10987	EglPrx[P]168	Class III peroxidase	pseudogene	2	0
10988	EglPrx[P]169	Class III peroxidase	pseudogene	nd	0
10989	EglPrx[P]170	Class III peroxidase	pseudogene	1	0
10990	EglPrx[P]171	Class III peroxidase	pseudogene	0	0
10991	EglPrx[P]172	Class III peroxidase	pseudogene	4	0
10992	EglPrx[P]173	Class III peroxidase	pseudogene	0	0
10993	EglPrx[P]174	Class III peroxidase	pseudogene	2	0
10995	EglPrx176	Class III peroxidase	partial	3	0
10996	EglPrx177	Class III peroxidase	partial	3	0
10997	EglPrx178	Class III peroxidase	complete	2	0
10998	EglPrx179	Class III peroxidase	partial	1	0
10999	EglPrx[P]180	Class III peroxidase	pseudogene	1	0
11001	EglPrx[P]182	Class III peroxidase	pseudogene	3	0
11002	EglPrx[P]183	Class III peroxidase	pseudogene	2	0
11003	EglPrx[P]184	Class III peroxidase	pseudogene	1	0
11005	EglPrx[P]186	Class III peroxidase	pseudogene	0	0
11006	EglPrx[P]188	Class III peroxidase	pseudogene	3	0
11013	EglPrx188	Class III peroxidase	partial	0	0
11012	EglPrx[P]190	Class III peroxidase	pseudogene	0	0
11011	EglPrx191	Class III peroxidase	complete	nd	0
11010	EglPrx192	Class III peroxidase	complete	3	0
12550	EglPrx200*	Class III peroxidase	partial	1	0
11042	EglDiOx01	Alpha-dioxygenase	complete	9	0
11075	EglGPx01	Plant glutathione peroxidase	complete	4	1
11071	EglGPx02	Plant glutathione peroxidase	partial	4	1
11069	EglGPx03	Plant glutathione peroxidase	complete	4	1
11077	EglGPx04	Plant glutathione peroxidase	partial	4	3
11073	EglGPx05	Plant glutathione peroxidase	partial	3	1
11070	EglGPx06	Plant glutathione peroxidase	complete	nd	4
11074	EglGPx08	Plant glutathione peroxidase	complete	5	0
11076	EglGPx09	Plant glutathione peroxidase	complete	4	0
11078	EglGPx[P]10	Plant glutathione peroxidase	pseudogene	1	0
11079	EglGPx[P]11	Plant glutathione peroxidase	pseudogene	0	0
11017	EglKat01-1	Catalase	complete	6	1
11016	EglKat01-2	Catalase	complete	6	1
11015	EglKat02	Catalase	complete	7	1
11018	EglKat03	Catalase	partial	3	25
11019	EglKat[P]04	Catalase	partial	5	0
11021	EglKat[P]05	Catalase	pseudogene	4	0
11024	EglKat[P]06	Catalase	pseudogene	4	0
11023	EglKat[P]07	Catalase	pseudogene	3	0
11022	EglKat[P]08-1	Catalase	pseudogene	7	0
11025	EglKat[P]08-2	Catalase	pseudogene	nd	0
12548	EglKat10	Catalase	partial	0	0
11020	EglKat[P]11	Catalase	pseudogene	2	0
11028	EglKat[P]12	Catalase	pseudogene	1	0
11029	EglKat[P]13	Catalase	pseudogene	2	0
11065	EglPrxII01	Atypical 2-Cysteine peroxiredoxin (type II)	complete	nd	1
11066	EglPrxII02	Atypical 2-Cysteine peroxiredoxin (type II)	partial	5	0
11064	EglPrxII03	Atypical 2-Cysteine peroxiredoxin (type II)	complete	2	6
11054	EglPrxQ01	Atypical 2-Cysteine peroxiredoxin (type Q)	partial	3	0
11032	EglRboh01	Respiratory burst oxidase homolog	complete	15	0
11033	EglRboh02	Respiratory burst oxidase homolog	partial	13	0
11034	EglRboh03	Respiratory burst oxidase homolog	complete	13	0
11030	EglRboh04	Respiratory burst oxidase homolog	complete	11	0
11031	EglRboh05	Respiratory burst oxidase homolog	complete	11	0
11035	EglRboh06	Respiratory burst oxidase homolog	complete	13	0
11036	EglRboh07	Respiratory burst oxidase homolog	partial	7	0

## Sheet: Table S5
Table S5. List of ROS genes in E. gunnii.
The RedOxiBase ID, gene status, intron number and the number of ESTs are displayed. *: genes detected by PCR instrument but missed in genomic and EST data. The isoforms were annotated from sources below: genomic sequence project, EST database, experimental detection.
RedOxiBase ID	Gene Name	Family (Sub-family)	Status	No. of Introns	No. of ESTs
11375	Egu1CysPrx[P]01	1-Cysteine peroxiredoxin	pseudogene	1	0
11376	Egu1CysPrx[P]02	1-Cysteine peroxiredoxin	pseudogene	2	0
11374	Egu1CysPrx03	1-Cysteine peroxiredoxin	complete	3	0
12519	Egu1CysPrx[P]03-2*	1-Cysteine peroxiredoxin	pseudogene	1	0
11377	Egu2CysPrx01	Typical 2-Cysteine peroxiredoxin	complete	6	6
11380	EguAPx01	Ascorbate peroxidase	complete	7	0
11387	EguAPx[P]02	Ascorbate peroxidase	pseudogene	2	0
11164	EguAPx03	Ascorbate peroxidase	complete	7	5
11388	EguAPx[P]04	Ascorbate peroxidase	pseudogene	5	0
11381	EguAPx[P]05	Ascorbate peroxidase	pseudogene	3	0
11383	EguAPx07	Ascorbate peroxidase	complete	10	0
11384	EguAPx08	Ascorbate peroxidase	complete	11	0
11165	EguAPx09	Ascorbate peroxidase	complete	8	1
11385	EguAPx10	Ascorbate peroxidase	complete	8	3
11386	EguAPx11	Ascorbate peroxidase	complete	8	0
11378	EguAPx-R	Ascorbate peroxidase related	complete	9	0
11379	EguAPx-R[P]	Ascorbate peroxidase related	pseudogene	1	0
11410	EguPrx01	Class III peroxidase	complete	3	0
11411	EguPrx02	Class III peroxidase	complete	3	0
12513	EguPrx[P]03*	Class III peroxidase	pseudogene	1	0
11412	EguPrx04	Class III peroxidase	complete	3	0
11413	EguPrx05	Class III peroxidase	partial	2	0
11557	EguPrx[P]06	Class III peroxidase	pseudogene	1	0
12514	EguPrx[P]07*	Class III peroxidase	pseudogene	0	0
11414	EguPrx08	Class III peroxidase	complete	3	0
11415	EguPrx09	Class III peroxidase	partial	3	0
11416	EguPrx[P]10	Class III peroxidase	pseudogene	3	0
12524	EguPrx[P]11*	Class III peroxidase	pseudogene	1	0
11431	EguPrx12	Class III peroxidase	complete	3	0
12525	EguPrx13*	Class III peroxidase	partial	0	0
11567	EguPrx[P]14	Class III peroxidase	pseudogene	2	0
12526	EguPrx15*	Class III peroxidase	partial	1	0
11474	EguPrx17	Class III peroxidase	complete	3	0
11490	EguPrx21	Class III peroxidase	complete	3	0
11491	EguPrx22	Class III peroxidase	partial	3	0
11492	EguPrx23	Class III peroxidase	complete	3	0
11493	EguPrx24	Class III peroxidase	complete	3	0
11494	EguPrx25	Class III peroxidase	complete	3	0
11495	EguPrx26	Class III peroxidase	complete	2	0
11592	EguPrx[P]27	Class III peroxidase	pseudogene	2	0
11496	EguPrx28	Class III peroxidase	complete	2	0
11497	EguPrx29	Class III peroxidase	complete	3	0
11593	EguPrx[P]30	Class III peroxidase	pseudogene	1	0
11498	EguPrx31	Class III peroxidase	complete	2	0
11499	EguPrx32	Class III peroxidase	complete	2	0
11500	EguPrx33	Class III peroxidase	complete	2	0
11594	EguPrx[P]34	Class III peroxidase	pseudogene	1	0
11501	EguPrx35	Class III peroxidase	complete	2	0
11502	EguPrx36	Class III peroxidase	complete	2	0
11595	EguPrx[P]37	Class III peroxidase	pseudogene	2	0
11503	EguPrx38	Class III peroxidase	complete	2	0
11504	EguPrx39	Class III peroxidase	complete	2	0
11596	EguPrx[P]40	Class III peroxidase	pseudogene	1	0
11505	EguPrx41	Class III peroxidase	complete	2	0
11597	EguPrx[P]42	Class III peroxidase	pseudogene	3	0
11475	EguPrx43	Class III peroxidase	complete	3	0
11506	EguPrx44	Class III peroxidase	partial	3	0
11507	EguPrx45	Class III peroxidase	complete	3	0
11598	EguPrx[P]46	Class III peroxidase	pseudogene	3	0
11508	EguPrx[P]47	Class III peroxidase	pseudogene	1	0
11509	EguPrx48	Class III peroxidase	partial	1	0
11599	EguPrx[P]49	Class III peroxidase	pseudogene	1	0
11510	EguPrx50	Class III peroxidase	complete	4	0
11511	EguPrx51	Class III peroxidase	complete	3	0
11515	EguPrx55	Class III peroxidase	complete	3	0
11516	EguPrx56	Class III peroxidase	complete	2	0
11600	EguPrx[P]57	Class III peroxidase	pseudogene	3	0
11517	EguPrx58	Class III peroxidase	complete	0	0
11518	EguPrx59	Class III peroxidase	complete	3	0
11519	EguPrx60	Class III peroxidase	complete	3	0
11520	EguPrx61	Class III peroxidase	complete	1	0
11521	EguPrx62	Class III peroxidase	complete	3	0
11522	EguPrx63	Class III peroxidase	complete	3	0
11524	EguPrx65	Class III peroxidase	partial	2	0
11525	EguPrx66	Class III peroxidase	complete	3	0
11526	EguPrx67	Class III peroxidase	complete	3	0
11527	EguPrx68	Class III peroxidase	complete	3	0
11528	EguPrx69	Class III peroxidase	complete	3	0
11529	EguPrx70	Class III peroxidase	complete	3	0
11530	EguPrx71	Class III peroxidase	complete	3	2
11191	EguPrx72	Class III peroxidase	complete	3	1
11531	EguPrx73	Class III peroxidase	complete	3	0
11532	EguPrx74	Class III peroxidase	partial	1	0
11189	EguPrx75	Class III peroxidase	complete	3	1
11533	EguPrx76	Class III peroxidase	complete	3	0
12515	EguPrx[P]77*	Class III peroxidase	pseudogene	0	0
11534	EguPrx78	Class III peroxidase	complete	2	0
12516	EguPrx[P]79*	Class III peroxidase	pseudogene	0	0
11603	EguPrx[P]80	Class III peroxidase	pseudogene	2	0
11536	EguPrx82	Class III peroxidase	complete	3	0
11537	EguPrx83	Class III peroxidase	complete	3	0
11538	EguPrx84	Class III peroxidase	complete	3	0
11539	EguPrx85	Class III peroxidase	complete	2	0
11540	EguPrx86	Class III peroxidase	complete	3	1
12527	EguPrx[P]87*	Class III peroxidase	pseudogene	0	0
11542	EguPrx88	Class III peroxidase	Complete	3	0
11605	EguPrx[P]90	Class III peroxidase	pseudogene	2	0
11544	EguPrx91	Class III peroxidase	complete	4	0
11545	EguPrx92	Class III peroxidase	partial	3	0
11546	EguPrx93	Class III peroxidase	complete	3	0
11547	EguPrx94	Class III peroxidase	complete	2	0
11188	EguPrx95	Class III peroxidase	complete	3	1
11187	EguPrx96	Class III peroxidase	complete	2	1
12520	EguPrx97*	Class III peroxidase	complete	0	0
11549	EguPrx98	Class III peroxidase	complete	3	0
11606	EguPrx[P]99	Class III peroxidase	pseudogene	1	0
11417	EguPrx100	Class III peroxidase	complete	3	0
11559	EguPrx[P]101	Class III peroxidase	pseudogene	0	0
11418	EguPrx102	Class III peroxidase	complete	2	0
11560	EguPrx[P]103	Class III peroxidase	pseudogene	1	0
12521	EguPrx[P]104*	Class III peroxidase	pseudogene	0	0
11419	EguPrx105	Class III peroxidase	complete	3	0
11563	EguPrx[P]107	Class III peroxidase	pseudogene	0	0
11420	EguPrx109	Class III peroxidase	complete	3	0
11422	EguPrx110	Class III peroxidase	complete	3	0
11423	EguPrx[P]111	Class III peroxidase	pseudogene	0	0
11424	EguPrx112	Class III peroxidase	complete	3	0
11425	EguPrx113	Class III peroxidase	complete	3	0
11426	EguPrx114	Class III peroxidase	complete	3	1
11190	EguPrx115	Class III peroxidase	complete	3	0
11427	EguPrx116	Class III peroxidase	complete	3	0
11428	EguPrx117	Class III peroxidase	complete	3	0
11429	EguPrx118	Class III peroxidase	complete	1	0
11430	EguPrx119	Class III peroxidase	complete	1	0
11432	EguPrx120	Class III peroxidase	complete	1	0
11433	EguPrx121	Class III peroxidase	complete	1	0
11434	EguPrx122	Class III peroxidase	complete	3	0
11435	EguPrx123	Class III peroxidase	complete	3	0
11436	EguPrx124	Class III peroxidase	partial	3	0
11437	EguPrx125	Class III peroxidase	complete	3	0
11438	EguPrx126	Class III peroxidase	complete	3	0
11565	EguPrx[P]127	Class III peroxidase	pseudogene	3	0
11566	EguPrx[P]128	Class III peroxidase	pseudogene	3	0
11439	EguPrx129	Class III peroxidase	complete	2	0
11442	EguPrx131	Class III peroxidase	complete	3	0
11443	EguPrx132	Class III peroxidase	partial	2	0
11444	EguPrx133	Class III peroxidase	complete	3	0
11445	EguPrx134	Class III peroxidase	complete	3	0
11446	EguPrx135	Class III peroxidase	complete	3	0
11447	EguPrx136	Class III peroxidase	complete	0	0
11448	EguPrx137	Class III peroxidase	complete	3	0
11449	EguPrx138	Class III peroxidase	complete	2	0
11450	EguPrx[P]139	Class III peroxidase	pseudogene	2	0
11451	EguPrx[P]140	Class III peroxidase	pseudogene	0	0
11568	EguPrx[P]141	Class III peroxidase	pseudogene	0	0
11569	EguPrx[P]142	Class III peroxidase	pseudogene	2	0
11570	EguPrx[P]143	Class III peroxidase	pseudogene	2	0
11452	EguPrx144	Class III peroxidase	complete	2	0
11453	EguPrx145	Class III peroxidase	complete	3	0
11454	EguPrx146	Class III peroxidase	complete	3	0
11571	EguPrx[P]147	Class III peroxidase	pseudogene	3	0
11455	EguPrx148	Class III peroxidase	complete	3	0
11456	EguPrx149	Class III peroxidase	complete	1	0
11458	EguPrx150	Class III peroxidase	complete	1	0
11459	EguPrx151	Class III peroxidase	complete	1	0
11460	EguPrx152	Class III peroxidase	complete	1	0
12528	EguPrx153*	Class III peroxidase	partial	0	0
12529	EguPrx154*	Class III peroxidase	partial	0	0
11463	EguPrx155	Class III peroxidase	complete	0	0
11464	EguPrx156	Class III peroxidase	complete	2	0
11465	EguPrx157	Class III peroxidase	complete	3	0
11466	EguPrx158	Class III peroxidase	complete	3	0
11572	EguPrx[P]159	Class III peroxidase	pseudogene	3	0
11468	EguPrx[P]160	Class III peroxidase	pseudogene	1	0
11689	EguPrx161	Class III peroxidase	complete	3	0
11573	EguPrx[P]162	Class III peroxidase	pseudogene	3	0
11470	EguPrx163	Class III peroxidase	complete	3	0
11574	EguPrx[P]164	Class III peroxidase	pseudogene	3	0
11575	EguPrx[P]165	Class III peroxidase	pseudogene	1	0
11576	EguPrx[P]166	Class III peroxidase	pseudogene	2	0
11471	EguPrx167	Class III peroxidase	complete	2	0
11472	EguPrx[P]168	Class III peroxidase	pseudogene	1	0
11473	EguPrx[P]169	Class III peroxidase	pseudogene	2	0
11577	EguPrx[P]170	Class III peroxidase	pseudogene	0	0
11578	EguPrx[P]171	Class III peroxidase	pseudogene	0	0
11579	EguPrx[P]172	Class III peroxidase	pseudogene	2	0
11580	EguPrx[P]173	Class III peroxidase	pseudogene	0	0
11581	EguPrx[P]174	Class III peroxidase	pseudogene	2	0
12530	EguPrx177*	Class III peroxidase	partial	0	0
12531	EguPrx178*	Class III peroxidase	partial	0	0
12517	EguPrx179*	Class III peroxidase	partial	1	0
11582	EguPrx[P]180	Class III peroxidase	pseudogene	1	0
11583	EguPrx[P]182	Class III peroxidase	pseudogene	3	0
11585	EguPrx[P]184	Class III peroxidase	pseudogene	0	0
11586	EguPrx[P]186	Class III peroxidase	pseudogene	0	0
11587	EguPrx[P]188	Class III peroxidase	pseudogene	2	0
11589	EguPrx[P]190	Class III peroxidase	pseudogene	0	0
11484	EguPrx191	Class III peroxidase	complete	2	0
11485	EguPrx192	Class III peroxidase	complete	3	0
11487	EguPrx195	Class III peroxidase	partial	0	0
11591	EguPrx[P]197	Class III peroxidase	pseudogene	0	0
12522	EguPrx200*	Class III peroxidase	partial	1	0
11389	EguDiOx01	Alpha-dioxygenase	complete	9	0
11391	EguGPx02	Plant glutathione peroxidase	complete	5	0
11390	EguGPx03	Plant glutathione peroxidase	complete	5	1
11396	EguGPx04	Plant glutathione peroxidase	complete	5	0
11392	EguGPx05	Plant glutathione peroxidase	complete	5	1
11166	EguGPx06	Plant glutathione peroxidase	complete	5	1
11397	EguGPx07	Plant glutathione peroxidase	partial	4	1
11393	EguGPx08	Plant glutathione peroxidase	complete	5	0
11395	EguGPx09	Plant glutathione peroxidase	complete	5	0
11588	EguGPx[P]11	Plant glutathione peroxidase	pseudogene
12512	EguGPx[P]10*	Plant glutathione peroxidase	pseudogene	0	0
11399	EguKat01	Catalase	complete	7	3
12532	EguKat01-2	Catalase	partial	0	0
11398	EguKat02	Catalase	complete	7	0
11401	EguKat03	Catalase	complete	7	3
11405	EguKat[P]04	Catalase	pseudogene	3	0
11402	EguKat[P]05	Catalase	pseudogene	3	0
11407	EguKat[P]06	Catalase	pseudogene	6	0
11406	EguKat[P]07	Catalase	pseudogene	3	0
11404	EguKat[P]08	Catalase	pseudogene	6	0
11408	EguKat[P]09	Catalase	pseudogene	0	0
11403	EguKat10	Catalase	partial	1	0
11553	EguKat11	Catalase	complete	2	0
11409	EguKat[P]12	Catalase	pseudogene	4	0
12518	EguKat13*	Catalase	partial	1	1
11551	EguPrxII01	Atypical 2-Cysteine peroxiredoxin (type II)	partial	0	1
11552	EguPrxII02	Atypical 2-Cysteine peroxiredoxin (type II)	complete	4	0
11550	EguPrxII03	Atypical 2-Cysteine peroxiredoxin (type II)	complete	2	8
11554	EguPrxQ01	Atypical 2-Cysteine peroxiredoxin (type Q)	complete	4	0
11609	EguRboh01	Respiratory burst oxidase homolog	complete	13	0
11610	EguRboh02	Respiratory burst oxidase homolog	complete	13	0
11611	EguRboh03	Respiratory burst oxidase homolog	complete	14	0
11607	EguRboh04	Respiratory burst oxidase homolog	complete	11	0
11608	EguRboh05	Respiratory burst oxidase homolog	complete	11	0
11612	EguRboh06	Respiratory burst oxidase homolog	complete	13	0
11613	EguRboh07	Respiratory burst oxidase homolog	partial	12	0

## Sheet: Table S6
Table S6. Corresponding gene by gene between the four Eucalyptus species and A. thaliana.
The corresponding gene by gene between the four species annotated from the genomic sequencing data and PCR detection is listed in this table. The gene gain and loss of the four organisms are shown. The gene name and gene status of each gene are displayed. The missed orthologous are marked in both black and yellow. The yellow blocks also represent the newly found genes with PCR instrument. *: gene…
E. camaldulensis		E. globulus		E. grandis		E. gunnii		A. thaliana		Used for evolutionary analysis
Name	Status	Name	Status	Name	Status	Name	Status	Name	Status
Ecam1CysPrx[P]01	pseudogene	Egl1CysPrx[P]01	pseudogene	Egr1CysPrx[P]01	pseudogene	Egu1CysPrx[P]01	pseudogene
Ecam1CysPrx[P]02	pseudogene	Egl1CysPrx[P]02	pseudogene	Egr1CysPrx[P]02	pseudogene	Egu1CysPrx[P]02	pseudogene
Ecam1CysPrx03-1	complete	Egl1CysPrx03-1	partial	Egr1CysPrx03	complete	Egu1CysPrx03	complete	At1CysPrx	complete	*
Ecam1CysPrx03-2	complete	Egl1CysPrx03-2	partial			Egu1CysPrx[P]03-2	pseudogene
Ecam2CysPrx01	partial	Egl2CysPrx01	complete	Egr2CysPrx01	complete	Egu2CysPrx01	complete	At2CysPrx01	complete	*
EcamAPx01	complete	EglAPx01	complete	EgrAPx01	complete	EguAPx01	complete	AtAPx02	complete	*
EcamAPx[P]02	pseudogene	EglAPx[P]02	pseudogene	EgrAPx[P]02	pseudogene	EguAPx[P]02	pseudogene
EcamAPx03	complete	EglAPx03	complete	EgrAPx03	complete	EguAPx03	complete
		EglAPx[P]04	pseudogene	EgrAPx[P]04	pseudogene	EguAPx[P]04	pseudogene
EcamAPx[P]05	pseudogene	EglAPx[P]05	pseudogene	EgrAPx[P]05	pseudogene	EguAPx[P]05	pseudogene
EcamAPx06	partial	EglAPx[P]06	pseudogene	EgrAPx[P]06	pseudogene
EcamAPx07	partial	EglAPx07	complete	EgrAPx07	complete	EguAPx07	complete
EcamAPx08	partial	EglAPx08	complete	EgrAPx08	complete	EguAPx08	complete	AtAPx05	complete	*
EcamAPx09	partial	EglAPx09	complete	EgrAPx09	complete	EguAPx09	complete
EcamAPx10	complete	EglAPx10	complete	EgrAPx10	complete	EguAPx10	complete	AtAPx01	complete	*
EcamAPx11	partial	EglAPx11	complete	EgrAPx11	complete	EguAPx11	complete
EcamAPx-R	complete	EglAPx-R	complete	EgrAPx-R	complete	EguAPx-R	complete	AtAPx-R	complete	*
EcamAPx-R[P]	pseudogene			EgrAPx-R[P]	pseudogene	EguAPx-R[P]	pseudogene
EcamPrx01	complete	EglPrx01	partial	EgrPrx01	complete	EguPrx01	complete	AtPrx61	complete	*
EcamPrx02	partial	EglPrx02	partial	EgrPrx02	complete	EguPrx02	complete
EcamPrx[P]03	pseudogene	EglPrx[P]03	pseudogene	EgrPrx[P]03	pseudogene	EguPrx[P]03	pseudogene
EcamPrx04	complete	EglPrx04	partial	EgrPrx04	complete	EguPrx04	complete	AtPrx26	complete	*
EcamPrx05	partial	EglPrx05	partial	EgrPrx05	complete	EguPrx05	partial
EcamPrx[P]06	pseudogene	EglPrx[P]06	pseudogene	EgrPrx[P]06	pseudogene	EguPrx[P]06	pseudogene
EcamPrx[P]07	pseudogene	EglPrx[P]07	pseudogene	EgrPrx[P]07	pseudogene	EguPrx[P]07	pseudogene
EcamPrx08	partial	EglPrx08	complete	EgrPrx08	complete	EguPrx08	complete
EcamPrx09	complete	EglPrx09	complete	EgrPrx09	complete	EguPrx09	partial
EcamPrx[P]10	pseudogene	EglPrx[P]10	pseudogene	EgrPrx[P]10	pseudogene	EguPrx[P]10	pseudogene
EcamPrx[P]11	pseudogene	EglPrx[P]11	pseudogene	EgrPrx[P]11	pseudogene	EguPrx[P]11	pseudogene
EcamPrx12	complete	EglPrx12	complete	EgrPrx12	complete	EguPrx12	complete
EcamPrx13	partial	EglPrx13	partial	EgrPrx13	complete	EguPrx13	partial
EcamPrx[P]14	pseudogene	EglPrx[P]14	pseudogene	EgrPrx[P]14	pseudogene	EguPrx[P]14	pseudogene
EcamPrx15	complete	EglPrx15	complete	EgrPrx15	complete	EguPrx15	partial
EcamPrx16	complete	EglPrx16	complete	EgrPrx16	complete
EcamPrx17	partial	EglPrx17	partial	EgrPrx17	complete	EguPrx17	complete
EcamPrx18	partial	EglPrx18	partial	EgrPrx18	complete
				EgrPrx[P]19	pseudogene
EcamPrx20	complete	EglPrx20	partial	EgrPrx20	complete
EcamPrx21	complete	EglPrx21	complete	EgrPrx21	complete	EguPrx21	complete
EcamPrx22	complete	EglPrx22	partial	EgrPrx22	complete	EguPrx22	partial
EcamPrx23	complete			EgrPrx23	complete	EguPrx23	complete
EcamPrx24	complete	EglPrx24	complete	EgrPrx24	complete	EguPrx24	complete
EcamPrx25	complete	EglPrx25	complete	EgrPrx25	complete	EguPrx25	complete
EcamPrx26	complete	EglPrx26	complete	EgrPrx26	complete	EguPrx26	complete
		EglPrx[P]27	pseudogene	EgrPrx[P]27	pseudogene	EguPrx[P]27	pseudogene
		EglPrx28	partial	EgrPrx28	complete	EguPrx28	complete
EcamPrx29	partial	EglPrx29	complete	EgrPrx29	complete	EguPrx29	complete
EcamPrx30	partial	EglPrx[P]30	pseudogene	EgrPrx[P]30	pseudogene	EguPrx[P]30	pseudogene
EcamPrx31	complete	EglPrx31	complete	EgrPrx31	complete	EguPrx31	complete
EcamPrx32	partial	EglPrx32	complete	EgrPrx32	complete	EguPrx32	complete
EcamPrx33	partial	EglPrx33	partial	EgrPrx33	complete	EguPrx33	complete
EcamPrx[P]34	pseudogene	EglPrx[P]34	pseudogene	EgrPrx[P]34	pseudogene	EguPrx[P]34	pseudogene
EcamPrx35	partial	EglPrx35	partial	EgrPrx35	complete	EguPrx35	complete
EcamPrx36	partial	EglPrx36	complete	EgrPrx36	complete	EguPrx36	complete
				EgrPrx[P]37	pseudogene	EguPrx[P]37	pseudogene
EcamPrx38	partial	EglPrx38	partial	EgrPrx38	complete	EguPrx38	complete
EcamPrx39	complete			EgrPrx39	complete	EguPrx39	complete
EcamPrx[P]40	pseudogene	EglPrx[P]40	pseudogene	EgrPrx[P]40	pseudogene	EguPrx[P]40	pseudogene
EcamPrx41	partial	EglPrx41	partial	EgrPrx41	complete	EguPrx41	complete
EcamPrx[P]42	pseudogene	EglPrx[P]42	pseudogene	EgrPrx[P]42	pseudogene	EguPrx[P]42	pseudogene
EcamPrx43	complete	EglPrx43	complete	EgrPrx43	complete	EguPrx43	complete
EcamPrx44	complete	EglPrx44	complete	EgrPrx44	complete	EguPrx44	partial	AtPrx21	complete	*
EcamPrx45	complete	EglPrx45	complete	EgrPrx45	complete	EguPrx45	complete	AtPrx30	complete	*
EcamPrx[P]46	pseudogene	EglPrx[P]46	pseudogene	EgrPrx[P]46	pseudogene	EguPrx[P]46	pseudogene
EcamPrx[P]47	pseudogene	EglPrx[P]47	pseudogene	EgrPrx[P]47	pseudogene	EguPrx[P]47	pseudogene
EcamPrx48	complete	EglPrx48	complete	EgrPrx48	complete	EguPrx48	partial	AtPrx57	complete	*
EcamPrx[P]49	pseudogene	EglPrx[P]49	pseudogene	EgrPrx[P]49	pseudogene	EguPrx[P]49	pseudogene
EcamPrx50	complete			EgrPrx50	complete	EguPrx50	complete
EcamPrx51	complete	EglPrx51	complete	EgrPrx51	complete	EguPrx51	complete	AtPrx53	complete	*
EcamPrx52	partial	EglPrx52	complete	EgrPrx52	complete
EcamPrx53	complete	EglPrx53	complete	EgrPrx53	complete
EcamPrx54	partial	EglPrx54	complete	EgrPrx54	complete
EcamPrx55	complete	EglPrx55	complete	EgrPrx55	complete	EguPrx55	complete
EcamPrx56	complete	EglPrx56	complete	EgrPrx56	complete	EguPrx56	complete	AtPrx66	complete	*
EcamPrx[P]57	pseudogene	EglPrx[P]57	pseudogene	EgrPrx[P]57	pseudogene	EguPrx[P]57	pseudogene
EcamPrx58	complete	EglPrx58	partial	EgrPrx58	partial	EguPrx58	complete
EcamPrx59	partial	EglPrx59	complete	EgrPrx59	complete	EguPrx59	complete	AtPrx59	complete	*
EcamPrx60	complete	EglPrx60	complete	EgrPrx60	complete	EguPrx60	complete	AtPrx11	complete	*
EcamPrx61	complete	EglPrx61	complete	EgrPrx61	complete	EguPrx61	complete	AtPrx63	complete	*
EcamPrx62	complete	EglPrx62	complete	EgrPrx62	complete	EguPrx62	complete	AtPrx60	complete	*
EcamPrx63	complete	EglPrx63	partial	EgrPrx63	complete	EguPrx63	complete
		EglPrx64	partial	EgrPrx64	complete
EcamPrx65	partial	EglPrx65	partial	EgrPrx65	complete	EguPrx65	partial
EcamPrx66-1	complete	EglPrx66	complete	EgrPrx66	complete	EguPrx66	complete	AtPrx68	complete	*
EcamPrx66-2	partial	EglPrx66-2	partial	EgrPrx66-2	partial
EcamPrx67	complete	EglPrx67	complete	EgrPrx67	complete	EguPrx67	complete	AtPrx16	complete	*
EcamPrx68	partial	EglPrx68	complete	EgrPrx68	complete	EguPrx68	complete
EcamPrx69	complete	EglPrx69	complete	EgrPrx69	complete	EguPrx69	complete	AtPrx27	complete	*
EcamPrx70	partial	EglPrx70	complete	EgrPrx70	complete	EguPrx70	complete
EcamPrx71	complete	EglPrx71	complete	EgrPrx71	complete	EguPrx71	complete
EcamPrx72	complete	EglPrx72	complete	EgrPrx72	complete	EguPrx72	complete
EcamPrx73	complete	EglPrx73	complete	EgrPrx73	complete	EguPrx73	complete	AtPrx46	complete	*
EcamPrx74	complete	EglPrx74	complete	EgrPrx74	complete	EguPrx74	partial
EcamPrx75	partial	EglPrx75	complete	EgrPrx75	complete	EguPrx75	complete	AtPrx42	complete	*
EcamPrx76	partial	EglPrx76	complete	EgrPrx76	complete	EguPrx76	complete	AtPrx20	complete	*
EcamPrx77	partial	EglPrx[P]77	pseudogene	EgrPrx[P]77	pseudogene	EguPrx[P]77	pseudogene
EcamPrx78	complete	EglPrx[P]78	pseudogene	EgrPrx78	complete	EguPrx78	complete
		EglPrx[P]79	pseudogene	EgrPrx[P]79	pseudogene	EguPrx[P]79	pseudogene
EcamPrx[P]80	pseudogene	EglPrx[P]80	pseudogene	EgrPrx[P]80	pseudogene	EguPrx[P]80	pseudogene
EcamPrx[P]81	pseudogene	EglPrx81	complete	EgrPrx81	complete
EcamPrx82	complete	EglPrx82	complete	EgrPrx82	complete	EguPrx82	complete
		EglPrx83	partial	EgrPrx83	complete	EguPrx83	complete
EcamPrx84	complete	EglPrx84	partial	EgrPrx84	complete	EguPrx84	complete
EcamPrx85	complete	EglPrx85	complete	EgrPrx85	complete	EguPrx85	complete	AtPrx29	complete	*
EcamPrx86	complete	EglPrx86	complete	EgrPrx86	complete	EguPrx86	complete
EcamPrx87	complete	EglPrx87	complete	EgrPrx87	complete	EguPrx[P]87	pseudogene
EcamPrx88	partial	EglPrx88	partial	EgrPrx88	complete	EguPrx88	Complete
EcamPrx[P]89	pseudogene			EgrPrx[P]89	pseudogene
EcamPrx[P]90	pseudogene	EglPrx[P]90	pseudogene	EgrPrx[P]90	pseudogene	EguPrx[P]90	pseudogene
EcamPrx91	complete	EglPrx91	complete	EgrPrx91	complete	EguPrx91	complete	AtPrx48	complete	*
EcamPrx92	complete	EglPrx92	partial	EgrPrx92	complete	EguPrx92	partial
EcamPrx93	complete	EglPrx93	complete	EgrPrx93	complete	EguPrx93	complete
EcamPrx94	complete	EglPrx94	complete	EgrPrx94	complete	EguPrx94	complete	AtPrx07	complete	*
EcamPrx95	complete	EglPrx95	complete	EgrPrx95	complete	EguPrx95	complete
EcamPrx96	complete	EglPrx96	complete	EgrPrx96	complete	EguPrx96	complete	AtPrx12	complete	*
EcamPrx97	complete	EglPrx97	complete	EgrPrx97	complete	EguPrx97	complete
EcamPrx98	partial	EglPrx98	complete	EgrPrx98	complete	EguPrx98	complete	AtPrx43	complete	*
EcamPrx[P]99	pseudogene	EglPrx[P]99	pseudogene	EgrPrx[P]99	pseudogene	EguPrx[P]99	pseudogene
EcamPrx100	complete	EglPrx100	complete	EgrPrx100	complete	EguPrx100	complete
EcamPrx[P]101	pseudogene	EglPrx[P]101	pseudogene	EgrPrx[P]101	pseudogene	EguPrx[P]101	pseudogene
EcamPrx102	partial	EglPrx102	complete	EgrPrx102	complete	EguPrx102	complete
EcamPrx103	partial	EglPrx[P]103	pseudogene	EgrPrx[P]103	pseudogene	EguPrx[P]103	pseudogene
EcamPrx[P]104	pseudogene	EglPrx[P]104	pseudogene	EgrPrx[P]104	pseudogene	EguPrx[P]104	pseudogene
EcamPrx105	complete	EglPrx105	complete	EgrPrx105	complete	EguPrx105	complete
EcamPrx[P]106	pseudogene	EglPrx[P]106	pseudogene	EgrPrx[P]106	pseudogene
EcamPrx[P]107	pseudogene	EglPrx[P]107	pseudogene	EgrPrx[P]107	pseudogene	EguPrx[P]107	pseudogene
EcamPrx[P]108	pseudogene	EglPrx[P]108	pseudogene	EgrPrx[P]108	pseudogene
EcamPrx109	complete	EglPrx109	partial	EgrPrx109	complete	EguPrx109	complete
EcamPrx110	partial	EglPrx110	complete	EgrPrx110	complete	EguPrx110	complete
EcamPrx[P]111	pseudogene	EglPrx[P]111	pseudogene	EgrPrx[P]111	pseudogene	EguPrx[P]111	pseudogene
EcamPrx112	complete	EglPrx112	complete	EgrPrx112	complete	EguPrx112	complete
EcamPrx113	complete	EglPrx113	complete	EgrPrx113	complete	EguPrx113	complete	AtPrx67	complete	*
EcamPrx114	complete	EglPrx114	complete	EgrPrx114	complete	EguPrx114	complete
EcamPrx115	complete	EglPrx115	complete	EgrPrx115	complete	EguPrx115	complete
				EgrPrx116	complete	EguPrx116	complete
EcamPrx[P]117	pseudogene	EglPrx117	complete	EgrPrx117	complete	EguPrx117	complete
EcamPrx118	partial	EglPrx118	complete	EgrPrx118	complete	EguPrx118	complete
EcamPrx119	complete	EglPrx119	complete	EgrPrx119	complete	EguPrx119	complete	AtPrx47	complete	*
EcamPrx120	complete	EglPrx120	complete	EgrPrx120	complete	EguPrx120	complete
EcamPrx121	complete	EglPrx121	complete	EgrPrx121	complete	EguPrx121	complete
EcamPrx122	complete	EglPrx122	complete	EgrPrx122	complete	EguPrx122	complete	AtPrx03	complete	*
EcamPrx123	complete	EglPrx123	complete	EgrPrx123	complete	EguPrx123	complete
EcamPrx124	complete	EglPrx124	complete	EgrPrx124	complete	EguPrx124	partial	AtPrx10	complete	*
EcamPrx125	partial	EglPrx125	complete	EgrPrx125	complete	EguPrx125	complete	AtPrx24	complete	*
EcamPrx126	partial	EglPrx126	complete	EgrPrx126	complete	EguPrx126	complete
		EglPrx[P]127	pseudogene	EgrPrx[P]127	pseudogene	EguPrx[P]127	pseudogene
EcamPrx[P]128	pseudogene	EglPrx[P]128	pseudogene	EgrPrx[P]128	pseudogene	EguPrx[P]128	pseudogene
EcamPrx129-1	complete	EglPrx129	complete	EgrPrx129	complete	EguPrx129	complete
EcamPrx129-2	complete
EcamPrx130	complete	EglPrx130	complete	EgrPrx130	complete
EcamPrx131	complete	EglPrx131	complete	EgrPrx131	complete	EguPrx131	complete	AtPrx40	complete	*
EcamPrx132	complete	EglPrx132	partial	EgrPrx132	complete	EguPrx132	partial
EcamPrx133	complete	EglPrx133	complete	EgrPrx133	complete	EguPrx133	complete
EcamPrx134	partial	EglPrx134	complete	EgrPrx134	complete	EguPrx134	complete	AtPrx73	complete	*
EcamPrx135	partial	EglPrx135	complete	EgrPrx135	complete	EguPrx135	complete
EcamPrx136	complete	EglPrx136	complete	EgrPrx136	complete	EguPrx136	complete	AtPrx41	complete	*
EcamPrx137	partial	EglPrx137	complete	EgrPrx137	complete	EguPrx137	complete
		EglPrx138	complete	EgrPrx138	complete	EguPrx138	complete
		EglPrx[P]139	pseudogene	EgrPrx[P]139	pseudogene	EguPrx[P]139	pseudogene
EcamPrx[P]140	pseudogene	EglPrx[P]140	pseudogene	EgrPrx140	complete	EguPrx[P]140	pseudogene
EcamPrx[P]141	pseudogene	EglPrx[P]141	pseudogene	EgrPrx[P]141	pseudogene	EguPrx[P]141	pseudogene
EcamPrx[P]142	pseudogene	EglPrx[P]142	pseudogene	EgrPrx[P]142	pseudogene	EguPrx[P]142	pseudogene
EcamPrx[P]143	pseudogene	EglPrx[P]143	pseudogene	EgrPrx[P]143	pseudogene	EguPrx[P]143	pseudogene
EcamPrx144	partial	EglPrx144	partial	EgrPrx144	complete	EguPrx144	complete	AtPrx05	complete	*
		EglPrx145	complete	EgrPrx145	complete	EguPrx145	complete
EcamPrx146	complete	EglPrx146	complete	EgrPrx146	complete	EguPrx146	complete
EcamPrx[P]147	pseudogene	EglPrx[P]147	pseudogene	EgrPrx[P]147	pseudogene	EguPrx[P]147	pseudogene
EcamPrx148	partial	EglPrx148	complete	EgrPrx148	complete	EguPrx148	complete
EcamPrx149	partial	EglPrx149	complete	EgrPrx149	complete	EguPrx149	complete
EcamPrx150	complete	EglPrx150	partial	EgrPrx150	complete	EguPrx150	complete
EcamPrx151	complete	EglPrx151	complete	EgrPrx151	complete	EguPrx151	complete
EcamPrx152	complete	EglPrx152	complete	EgrPrx152	complete	EguPrx152	complete
EcamPrx153	partial	EglPrx153	complete	EgrPrx153	complete	EguPrx153	partial
EcamPrx154	partial	EglPrx154	complete	EgrPrx154	complete	EguPrx154	partial
		EglPrx155	partial	EgrPrx155	complete	EguPrx155	complete
EcamPrx156	complete	EglPrx156	complete	EgrPrx156	complete	EguPrx156	complete	AtPrx51	complete	*
EcamPrx157	complete	EglPrx157	complete	EgrPrx157	complete	EguPrx157	complete
EcamPrx158	complete	EglPrx158	complete	EgrPrx158	complete	EguPrx158	complete	AtPrx64	complete	*
EcamPrx[P]159	pseudogene	EglPrx[P]159	pseudogene	EgrPrx[P]159	pseudogene	EguPrx[P]159	pseudogene
EcamPrx[P]160	pseudogene	EglPrx[P]160	pseudogene	EgrPrx[P]160	pseudogene	EguPrx[P]160	pseudogene
		EglPrx161	complete	EgrPrx161	complete	EguPrx161	complete
EcamPrx[P]162	pseudogene	EglPrx[P]162	pseudogene	EgrPrx[P]162	pseudogene	EguPrx[P]162	pseudogene
EcamPrx163	complete	EglPrx163	complete	EgrPrx163	complete	EguPrx163	complete
		EglPrx[P]164	pseudogene	EgrPrx[P]164	pseudogene	EguPrx[P]164	pseudogene
		EglPrx[P]165	pseudogene	EgrPrx[P]165	pseudogene	EguPrx[P]165	pseudogene
EcamPrx[P]166	pseudogene	EglPrx[P]166	pseudogene	EgrPrx[P]166	pseudogene	EguPrx[P]166	pseudogene
EcamPrx167	partial	EglPrx167	partial	EgrPrx167	complete	EguPrx167	complete
		EglPrx[P]168	pseudogene	EgrPrx[P]168	pseudogene	EguPrx[P]168	pseudogene
EcamPrx[P]169	pseudogene	EglPrx[P]169	pseudogene	EgrPrx169	complete	EguPrx[P]169	pseudogene
EcamPrx[P]170	pseudogene	EglPrx[P]170	pseudogene	EgrPrx[P]170	pseudogene	EguPrx[P]170	pseudogene
EcamPrx[P]171	pseudogene	EglPrx[P]171	pseudogene	EgrPrx[P]171	pseudogene	EguPrx[P]171	pseudogene
EcamPrx[P]172	pseudogene	EglPrx[P]172	pseudogene	EgrPrx[P]172	pseudogene	EguPrx[P]172	pseudogene
EcamPrx[P]173	pseudogene	EglPrx[P]173	pseudogene	EgrPrx[P]173	pseudogene	EguPrx[P]173	pseudogene
EcamPrx[P]174	pseudogene	EglPrx[P]174	pseudogene	EgrPrx[P]174	pseudogene	EguPrx[P]174	pseudogene
EcamPrx176	complete	EglPrx176	partial	EgrPrx176	partial
EcamPrx177	complete	EglPrx177	partial	EgrPrx177	complete	EguPrx177	partial
EcamPrx178	complete	EglPrx178	complete	EgrPrx178	complete	EguPrx178	partial
EcamPrx179	partial	EglPrx179	partial	EgrPrx[P]179	pseudogene	EguPrx179	partial
EcamPrx[P]180	pseudogene	EglPrx[P]180	pseudogene	EgrPrx[P]180	pseudogene	EguPrx[P]180	pseudogene
EcamPrx[P]182	pseudogene	EglPrx[P]182	pseudogene	EgrPrx182	partial	EguPrx[P]182	pseudogene
EcamPrx[P]183	pseudogene	EglPrx[P]183	pseudogene
EcamPrx[P]184	pseudogene	EglPrx[P]184	pseudogene	EgrPrx[P]184	pseudogene	EguPrx[P]184	pseudogene
EcamPrx[P]186	pseudogene	EglPrx[P]186	pseudogene	EgrPrx[P]186	pseudogene	EguPrx[P]186	pseudogene
EcamPrx[P]188	pseudogene	EglPrx[P]188	pseudogene	EgrPrx[P]188	pseudogene	EguPrx[P]188	pseudogene
EcamPrx188	complete	EglPrx188	partial
EcamPrx[P]189	pseudogene
EcamPrx[P]190	pseudogene	EglPrx[P]190	pseudogene	EgrPrx[P]190	pseudogene	EguPrx[P]190	pseudogene
EcamPrx191	complete	EglPrx191	complete	EgrPrx191	complete	EguPrx191	complete	AtPrx52	complete	*
EcamPrx192	complete	EglPrx192	complete	EgrPrx192	complete	EguPrx192	complete	AtPrx09	complete	*
EcamPrx194	partial			EgrPrx194	partial
EcamPrx195	partial			EgrPrx195	partial	EguPrx195	partial
EcamPrx[P]197	pseudogene			EgrPrx[P]197	pseudogene	EguPrx[P]197	pseudogene
EcamPrx198	partial
EcamPrx200	complete	EglPrx200	partial	EgrPrx200	partial	EguPrx200	partial
EcamDiOx01	complete	EglDiOx01	complete	EgrDiOx01	complete	EguDiOx01	complete	AtDiOx02	complete	*
EcamGPx01	complete	EglGPx01	complete	EgrGPx01	complete
EcamGPx02	partial	EglGPx02	partial	EgrGPx02	complete	EguGPx02	complete
EcamGPx03	partial	EglGPx03	complete	EgrGPx03	complete	EguGPx03	complete	AtGPx07	complete	*
EcamGPx04	partial	EglGPx04	partial	EgrGPx04	complete	EguGPx04	complete
EcamGPx05	complete	EglGPx05	partial	EgrGPx05	complete	EguGPx05	complete
EcamGPx06	partial	EglGPx06	complete	EgrGPx06	complete	EguGPx06	complete
EcamGPx[P]07	pseudogene			EgrGPx07	complete	EguGPx07	partial
EcamGPx08	complete	EglGPx08	complete	EgrGPx08	complete	EguGPx08	complete
EcamGPx09	partial	EglGPx09	complete	EgrGPx09	complete	EguGPx09	complete	AtGPx05	complete	*
EcamGPx[P]10	pseudogene	EglGPx[P]10	pseudogene	EgrGPx[P]10	pseudogene	EguGPx[P]10	pseudogene
EcamGPx[P]11	pseudogene	EglGPx[P]11	pseudogene			EguGPx[P]11	pseudogene
EcamKat01	complete	EglKat01-1	complete	EgrKat01-1	complete	EguKat01	complete	AtKat01	complete	*
EcamKat[P]01-2	pseudogene	EglKat01-2	complete	EgrKat01-2	complete	EguKat01-2	partial
EcamKat02	partial	EglKat02	complete	EgrKat02	complete	EguKat02	complete
EcamKat03	partial	EglKat03	partial	EgrKat03	complete	EguKat03	complete	AtKat02	complete	*
EcamKat[P]04	pseudogene	EglKat[P]04	partial	EgrKat[P]04	pseudogene	EguKat[P]04	pseudogene
EcamKat[P]05	pseudogene	EglKat[P]05	pseudogene	EgrKat[P]05	pseudogene	EguKat[P]05	pseudogene
EcamKat[P]06	pseudogene	EglKat[P]06	pseudogene	EgrKat[P]06	pseudogene	EguKat[P]06	pseudogene
EcamKat[P]07	pseudogene	EglKat[P]07	pseudogene	EgrKat[P]07	pseudogene	EguKat[P]07	pseudogene
EcamKat[P]08	pseudogene	EglKat[P]08-1	pseudogene	EgrKat[P]08	pseudogene	EguKat[P]08	pseudogene
EcamKat09	partial	EglKat[P]08-2	pseudogene	EgrKat[P]09	pseudogene	EguKat[P]09	pseudogene
EcamKat10	partial	EglKat10	partial	EgrKat10	partial	EguKat10	partial
EcamKat[P]11	pseudogene	EglKat[P]11	pseudogene	EgrKat11	partial	EguKat11	complete
EcamKat[P]12	pseudogene	EglKat[P]12	pseudogene	EgrKat[P]12	pseudogene	EguKat[P]12	pseudogene
EcamKat13	partial	EglKat[P]13	pseudogene	EgrKat13	partial	EguKat13	partial
EcamPrxII01	complete	EglPrxII01	complete	EgrPrxII01	complete	EguPrxII01	partial
EcamPrxII02	complete	EglPrxII02	partial	EgrPrxII02	complete	EguPrxII02	complete	AtPrxII06	complete	*
EcamPrxII03	complete	EglPrxII03	complete	EgrPrxII03	complete	EguPrxII03	complete
EcamPrxQ01	complete	EglPrxQ01	partial	EgrPrxQ01	complete	EguPrxQ01	complete	AtPrxQ	complete	*
EcamRboh01	partial	EglRboh01	complete	EgrRboh01	complete	EguRboh01	complete
EcamRboh02	complete	EglRboh02	partial	EgrRboh02	complete	EguRboh02	complete	AtRboh06	complete	*
EcamRboh03	partial	EglRboh03	complete	EgrRboh03	complete	EguRboh03	complete
EcamRboh04	complete	EglRboh04	complete	EgrRboh04	complete	EguRboh04	complete
EcamRboh05	partial	EglRboh05	complete	EgrRboh05	complete	EguRboh05	complete
EcamRboh06	complete	EglRboh06	complete	EgrRboh06	complete	EguRboh06	complete
EcamRboh07	partial	EglRboh07	partial	EgrRboh07	complete	EguRboh07	partial

## Sheet: Table S7
Table S7. The distribution and concentration of ROS genes on the chromosomes.
The isoform number of each family on each chromosome are displayed. The concentration is calculated as formula: gene number / size of the chromosome. The ROS % of each chromosome is calculated as formula: total ROS gene number on a chromsome / total ROS number on the 11 chromomes.
Families	Chr1	Chr2	Chr3	Chr4	Chr5	Chr6	Chr7	Chr8	Chr9	Chr10	Chr11	Family size (Gene No.)
1CysPrx							3					3
DiOx											1	1
Apx	2	1	1		2	2			1	2		11
Apx-R			2									2
PrxII	1	1	1									3
PrxQ			1									1
Kat						7						7
Class III Prx	56	10	7	3	12	10	19	15	12	16	14	174
GPx	2		1	2	2			1			1	9
Rboh			1		1	1		1		2		6
2CysPrx											1	1
Total ROS gene number	61	12	14	5	17	20	22	17	13	20	17	218
Chromosame size (Mb)	40.3	64.24	80.09	41.98	74.73	53.89	52.45	74.33	39.02	39.36	45.51
ROS concentration (per Mb)	1.52	0.19	0.17	0.12	0.23	0.37	0.42	0.23	0.33	0.51	0.37
ROS %	0.279817	0.0550459	0.0642202	0.0229358	0.0779817	0.0917431	0.100917	0.0779817	0.059633	0.0917431	0.0779817

## Sheet: Table S8
Table S8. List of ROS genes in A. thaliana.
The RedOxiBase ID, gene name and the No. of ESTs for each gene were listed. The EST data is obtained from database TAIR (The Arabidopsis Information Resource).
Perox ID	Gene Name	No. of ESTs
4362	At1CysPrx	23
4358	At2CysPrx01	489
4361	At2CysPrx02	300
3963	AtAPx[P]08	1
1890	AtAPx01	1350
1888	AtAPx02	2
1891	AtAPx03	248
1887	AtAPx04	3
1886	AtAPx05	120
1889	AtAPx06	85
3920	AtAPx07	239
3952	AtAPx-R	23
7950	AtPrx[P]08	0
7438	AtPrx[P]29	0
77	AtPrx01	14
78	AtPrx02	28
79	AtPrx03	36
80	AtPrx04	26
81	AtPrx05	0
82	AtPrx06	0
83	AtPrx07	18
84	AtPrx08	7
85	AtPrx09	63
86	AtPrx10	26
92	AtPrx11	8
93	AtPrx12	315
94	AtPrx13	0
95	AtPrx14	0
96	AtPrx15	11
97	AtPrx16	14
98	AtPrx17	32
99	AtPrx18	1
100	AtPrx19	6
101	AtPrx20	9
240	AtPrx21	256
115	AtPrx22	147
116	AtPrx23	32
117	AtPrx24	3
118	AtPrx25	8
119	AtPrx26	0
120	AtPrx27	43
121	AtPrx28	5
122	AtPrx29	25
123	AtPrx30	44
197	AtPrx31	55
198	AtPrx32	305
199	AtPrx33	55
200	AtPrx34	304
201	AtPrx35	19
202	AtPrx36	5
203	AtPrx37	52
204	AtPrx38	2
205	AtPrx39	48
206	AtPrx40	12
207	AtPrx41	0
208	AtPrx42	2173
209	AtPrx43	14
210	AtPrx44	24
211	AtPrx45	86
212	AtPrx46	2
213	AtPrx47	31
214	AtPrx48	0
215	AtPrx49	15
216	AtPrx50	117
217	AtPrx51	25
218	AtPrx52	8
219	AtPrx53	18
220	AtPrx54	11
221	AtPrx55	30
222	AtPrx56	12
223	AtPrx57	29
224	AtPrx58	10
225	AtPrx59	27
226	AtPrx60	3
227	AtPrx61	1
228	AtPrx62	53
229	AtPrx63	33
230	AtPrx64	54
231	AtPrx65	24
232	AtPrx66	70
233	AtPrx67	15
234	AtPrx68	9
235	AtPrx69	113
236	AtPrx70	24
237	AtPrx71	564
238	AtPrx72	33
239	AtPrx73	18
3377	AtDiOx01	102
3378	AtDiOx02	41
2499	AtGPx01	250
2500	AtGPx02	120
2501	AtGPx03	53
2474	AtGPx04	6
2475	AtGPx05	61
2502	AtGPx06	210
2250	AtGPx07	4
2503	AtGPx08	20
5142	AtKat01	104
5141	AtKat02	772
5143	AtKat03	2553
4352	AtPrxII01	0
4344	AtPrxII02	292
4347	AtPrxII03	234
4355	AtPrxII04	12
4353	AtPrxII05	202
4354	AtPrxII06	113
4015	AtPrxQ	296
3282	AtRboh01	10
3283	AtRboh02	19
3284	AtRboh03	5
3286	AtRboh04	54
3290	AtRboh05	2
3289	AtRboh06	15
3285	AtRboh07	2
3281	AtRboh08	0
3288	AtRboh09	1
3287	AtRboh10	0

## Sheet: Table S9
Table S9. The RNA-seq data of ROS network in E. grandis.
The numbers of RNA sequences were listed. Each line represents a gene and each column represents a tissue. Mature leavesleaf, young leavesleaf, shoot tips, phloem, immature xylem, flowers and root have been sampled and tested.
Genes	Phloem	Immature xylem	Root	Mature leaf	Young leaf	Shoot tip	Flower	All
Egr2CysPrx01	2831440	3980993	0	10288057	5947437	4766713	5315368	33130008
EgrAPx[P]02	6161	0	0	8431	4907	0	0	19499
EgrAPx[P]04	15713	20550	0	64155	53925	38173	20363	212879
EgrAPx[P]05	81216	109112	691	37296	224290	147998	737	601340
EgrAPx01	4641320	3945887	445566	55117	63337	98135	236001	9485363
EgrAPx03	14987900	7953860	0	16172067	21439267	16092567	8571838	85217499
EgrAPx07	44239	78828	1848	901110	632162	224233	229847	2112267
EgrAPx08	928526	993606	517732	2291663	2035957	1226787	1030888	9025159
EgrAPx09	985036	1034284	0	4408570	3397210	2959697	2537782	15322579
EgrAPx10	7207263	8055910	0	13749233	12518900	11795833	12392811	65719950
EgrAPx11	273590	13752	10932	18956	35174	14771	8438	375613
EgrAPx-R	25174	19932	19336	109750	89325	95171	88051	446739
EgrPrx04	0	0	4934	46276	149274	192985	114312	507781
EgrPrx05	0	0	0	0	804	0	0	804
EgrPrx08	0	0	0	941	0	0	0	941
EgrPrx09	0	0	1015	0	0	0	0	1015
EgrPrx100	0	409	0	1420	1051	0	22081	24961
EgrPrx102	0	0	5645	0	0	0	448	6093
EgrPrx105	0	0	13693	46279	10381	24459	70430	165242
EgrPrx109	0	0	86173	156930	22151	108545	120273	494072
EgrPrx110	0	0	83883	42142	6731	30381	51172	214309
EgrPrx12	0	0	0	0	1724	0	375	2099
EgrPrx121	0	501	14698	0	0	0	0	15199
EgrPrx123	0	0	22679	2203	743	1774	2429	29828
EgrPrx125	0	0	17552	0	0	0	0	17552
EgrPrx126	0	0	4405	0	0	0	0	4405
EgrPrx129	16547	1664	358	5035	3284	2202	0	29090
EgrPrx13	0	0	0	108318	218685	282770	365656	975429
EgrPrx130	107866	8262	3646	14337	7756	13236	0	155103
EgrPrx131	0	0	1536	0	317	0	1067353	1069206
EgrPrx133	1004487	315381	997862	951892	723233	945482	1017235	5955572
EgrPrx134	211234	33656	387182	3090070	1321348	2490813	2378764	9913067
EgrPrx135	0	1704	168970	0	0	0	0	170674
EgrPrx136	15246	3678	3950	14574	2728	3065	22974	66215
EgrPrx138	0	0	946	21580	10043	16362	15578	64509
EgrPrx146	0	941	2764	4407	810	2804	3764	15490
EgrPrx149	6095	1006	1920	0	402	0	952	10375
EgrPrx152	1459	5031	10664	0	0	0	0	17154
EgrPrx153	1498	0	4560	0	0	870	0	6928
EgrPrx154	3018	2693	0	0	0	2111	0	7822
EgrPrx155	3363320	1968123	62763	1657620	1023879	1428630	668899	10173234
EgrPrx156	0	12778	302251	1149783	346804	1103327	264551	3179494
EgrPrx158	339607	2375093	218802	39708	17667	79490	458956	3529323
EgrPrx16	0	0	1980	0	0	0	378	2358
EgrPrx161	0	1898	179078	0	0	4791	710	186477
EgrPrx163	0	0	122674	0	0	0	1490	124164
EgrPrx176	7048	6403	34366	12133	8634	21006	10171	99761
EgrPrx177	0	0	0	86831	55401	65403	58774	266409
EgrPrx38	0	0	50558	0	0	0	0	50558
EgrPrx43	1176	0	316051	0	0	4456	3580	325263
EgrPrx44	80462	76332	122195	4008	3112	5741	28765	320615
EgrPrx45	0	606	122897	9032	4358	10617	18006	165516
EgrPrx48	1101	2134	27334	345043	220169	214712	7742	818235
EgrPrx51	0	3559	16954	987	0	0	3920	25420
EgrPrx52	0	0	1104	0	0	0	0	1104
EgrPrx53	1044	148047	57004	0	0	0	0	206095
EgrPrx54	0	42943	45990	0	0	0	0	88933
EgrPrx56	0	23051	150053	23520	39565	21888	9211	267288
EgrPrx58	2526	1653	483	22261	15841	40368	14136	97268
EgrPrx60	0	1433	233242	28345	9307	66700	59489	398516
EgrPrx61	0	1511	1803	68190	46285	48989	17666	184444
EgrPrx62	0	0	0	1560	0	0	0	1560
EgrPrx63	0	0	6058	0	0	0	0	6058
EgrPrx67	266271	177220	503	835	0	0	843	445672
EgrPrx68	140336	16157	65842	11164	526	0	2796	236821
EgrPrx69	0	0	7007	14296	1868	1437	8812	33420
EgrPrx70	0	0	0	19982	494	0	39101	59577
EgrPrx72	43790	7433	120376	705642	127673	98027	202698	1305639
EgrPrx73	0	1494	0	43264	361546	137887	346952	891143
EgrPrx74	0	441	4409	0	0	0	0	4850
EgrPrx76	0	882	13684	0	822	0	621	16009
EgrPrx78	2422	3250	3532	1034	1781	1149	5748	18916
EgrPrx81	22347	66058	4819	11747	48661	20478	105387	279497
EgrPrx82	0	0	4543	3398	8679	7124	11858	35602
EgrPrx83	0	0	19240	0	0	0	303	19543
EgrPrx84	0	0	8683	0	0	788	1049	10520
EgrPrx85	0	0	0	93921	38851	15337	60643	208752
EgrPrx86	3284793	218711	2216280	5888493	1801985	5474007	3185254	22069523
EgrPrx87	0	0	36618	0	0	0	295	36913
EgrPrx88	0	0	3595	0	0	0	1729	5324
EgrPrx91	1393	0	539	1025	5473	843	33577	42850
EgrPrx92	0	0	11920	987	0	1625	1335	15867
EgrPrx93	0	0	0	3367	2771	690	25432	32260
EgrPrx94	0	458	6853	0	376	0	0	7687
EgrPrx96	1090973	960412	370910	4489340	2267110	4856937	3178619	17214301
EgrPrx97	3649303	4709340	2597027	637932	495226	860614	226751	13176193
EgrPrx98	6478	7284	0	962	5575	879	5770	26948
EgrDiOx01	646	2101	1554	6013	6926	8230	21456	46926
EgrGPx01	327774	301331	0	1355223	925705	1036647	684788	4631468
EgrGPx02	2215140	4655063	0	6376470	3554623	4860900	3012820	24675016
EgrGPx03	101875	128335	53248	116164	132324	150162	123119	805227
EgrGPx04	141402	378055	1040961	5716900	7299077	3209763	944179	18730337
EgrGPx05	4646	0	0	0	1265	0	2260	8171
EgrGPx06	647814	995883	452226	945656	1004013	810816	988890	5845298
EgrGPx08	2797877	1828053	0	428547	517796	748156	755660	7076089
EgrKat01-1	425583	958727	1015128	1510917	1396973	2006233	1278961	8592522
EgrKat01-2	10526783	10365987	6717000	6295613	2334583	7229527	12912414	56381907
EgrKat02	135048	150497	0	143024	51169	121342	233961	835041
EgrKat03	26851	122742	86026	6811273	1940013	1026528	1037099	11050532
EgrPrxII01	16301267	14280267	0	24930600	18197933	21280567	16916344	111906978
EgrPrxII02	874224	640003	143525	6008757	2050103	3770273	1736379	15223264
EgrPrxII03	1354457	971974	392772	1821990	1356307	1364387	916043	8177930
EgrPrxQ01	121308	36296	8696	7847133	3279347	1576790	1762347	14631917
EgrRboh02	72750	105398	126584	595915	1009295	1043079	192184	3145205
EgrRboh03	216510	18476	8367	1244	1775	9493	25992	281857
EgrRboh04	41348	418661	208117	347897	428841	381803	126267	1952934
EgrRboh05	0	0	0	0	139	1609	0	1748
EgrRboh06	0	0	0	393	1522	0	1127	3042

[truncated: 2 more sheets: Table S10, Table S11]
